# Supplementary material for: Temperature during early development has long-term effects on microRNA expression in Atlantic cod
Source: BMC Genomics. 2015 Apr 17;16(1):305. doi: 10.1186/s12864-015-1503-7 (PMC4403832; doi:10.1186/s12864-015-1503-7)
Supplement: Additional file 2: — Sequences of conserved and novel precursor miRNAs and mature miRNAs and their genomic location in the assembled Atlantic cod genome (gadMor1, Ensembl, release 73). [file 12864_2015_1503_MOESM2_ESM.xlsx]

## Sheet: conserved
Table S2 Sequences of conserved and novel precursor miRNAs and mature miRNAs and their genomic location in the assembled Atlantic cod genome (gadMor1, Ensembl, release 73).
Genome location	Length of reference	Precursor start	Precursor end	Strand	miRBase name	Length of precursor	5p count	3p count	Precursor sequence	Precursor including up stream and down stream sequences	Mature 5p sequence	Mature 3p sequence
GeneScaffold_1068	184962	125983	126049	+	let-7a-1	66	32215	17	ugagguaguagguuguauaguugaggauugcaccaaaggcgauaacuguacaacuuccuagcuucc	caguugcuugcucccagguugagguaguagguuguauaguugaggauugcaccaaaggcgauaacuguacaacuuccuagcuuccccugagguuugcccuucccauccau	ugagguaguagguuguauaguu
contig883631	3604	2613	2684	-	let-7a-2	71	32537	10336	ugagguaguagguuguauaguuuuagggccacgcccuugcugucagauaacuauacaacuuacugucuuuc	accacgacuguccuuuggggugagguaguagguuguauaguuuuagggccacgcccuugcugucagauaacuauacaacuuacugucuuuccugaaguggcugugaucucg	ugagguaguagguuguauaguu	cuauacaacuuacugucuuuc
GeneScaffold_4254	420130	260452	260518	-	let-7a-3	66	31976	4912	ugagguaguagguuguauaguucagagugacaucgcaggagauaacuguacagccuccuagcuuuc	gccuccggacucgugguccacagguugagguaguagguuguauaguucagagugacaucgcaggagauaacuguacagccuccuagcuuucccuguggacacacuccaaua	ugagguaguagguuguauaguu	cuguacagccuccuagcuuuc
GeneScaffold_2185	917955	88263	88340	+	let-7a-4	77	32517	2778	ugagguaguagguuguauaguuuggugggagggaucagcccugcucaggugauaacuauacagucuauugccuuccc	uguguucugucagggugagguaguagguuguauaguuuggugggagggaucagcccugcucaggugauaacuauacagucuauugccuucccugaggaccacacuaaac	ugagguaguagguuguauaguu	cuauacaaucuacugucuuucc
contig98176	1275	496	574	-	let-7a-5	78	32568	934	ugagguaguagguuguauaguuugugggauggauugaauccuuauuuuggugauaacuauacagucuagugccuuucu	cgagcuagaccuugcgaggugagguaguagguuguauaguuugugggauggauugaauccuuauuuuggugauaacuauacagucuagugccuuucucgagagguguaaag	ugagguaguagguuguauaguu
GeneScaffold_4232	383845	160003	160068	+	let-7c	65	25733	8544	ugagguaguagguuguaugguuuagaauuacaccgugggaguugacuguacaaccuucuagcuuu	cuugugaaaaugugugcauccggguugagguaguagguuguaugguuuagaauuacaccgugggaguugacuguacaaccuucuagcuuuccuuggaguacacguacga	ugagguaguagguuguaugguu	cuguacaaccuucuagcuuu
GeneScaffold_2454	181016	128932	129001	-	let-7d-1	69	19010	1290	ugagguaguugguuguaugguuuggcguaauaaucagccgggagauaacuguacagcucucuagcuucc	guccucugugcucugcagagugagguaguugguuguaugguuuggcguaauaaucagccgggagauaacuguacagcucucuagcuuccccugcggagucaccucacgccac	ugagguaguugguuguaugguu
GeneScaffold_802	350492	171196	171264	-	let-7d-2	68	19013	25538	ugagguaguugguuguaugguuucgcauaauaaacagcauggagauaacuguacaaccuucuagcuuu	ggcuccggagugcugcggcgugagguaguugguuguaugguuucgcauaauaaacagcauggagauaacuguacaaccuucuagcuuuccccgcggcgcccccuacucguca	ugagguaguugguuguaugguu	cuguacaaccuucuagcuuu
GeneScaffold_2185	917955	88019	88092	+	let-7e	73	38169	1824	ugagguaguagauugaauaguugugggguugugcaccccaaucugagauaacuauacaaucuacugucuuucc	aagaaugcuguccuuggggcugagguaguagauugaauaguugugggguugugcaccccaaucugagauaacuauacaaucuacugucuuuccuaaggagacagccagguc	ugagguaguagauugaauaguu	cuauacaaucuacugucuuucc
GeneScaffold_1801	165215	26454	26532	-	let-7f	78	25171	3016	ugagguaguagauuguauaguuuaaggguagugauuuuacccguuucagaagauaacuaaacagucuacugccuuccu	cuugauucgcucauucagugugagguaguagauuguauaguuuaaggguagugauuuuacccguuucagaagauaacuaaacagucuacugccuuccuugaggagugauauu	ugagguaguagauuguauaguu	cuaaacagucuacugccuuccu
GeneScaffold_2027	74432	23472	23544	-	let-7g-1	72	192242	5870	ugagguaguaguuuguauaguuuuaggaucacaccagaucugggagauaacuauacagucuacugucuuucu	gcagagugggagcugugggcugagguaguaguuuguauaguuuuaggaucacaccagaucugggagauaacuauacagucuacugucuuucucacggcuaccaaacgucgcc	ugagguaguaguuuguauaguu	cuauacagucuacugucuuucu
GeneScaffold_2603	912393	770203	770267	+	let-7g-2	64	192300		cuucagcaagugacaagccgcggaucagagcgugcugugggaugagguaguaguuuguauaguu	ugucuggacucgacgccgucuccugaaucuucagcaagugacaagccgcggaucagagcgugcugugggaugagguaguaguuuguauaguuuuaggaucacaccagauc		ugagguaguaguuuguauaguu
GeneScaffold_2603	912393	770245	770317	+	let-7g-3	72	192300	5870	ugagguaguaguuuguauaguuuuaggaucacaccagaucugggagauaacuauacagucuacugucuuucu	gaucagagcgugcugugggaugagguaguaguuuguauaguuuuaggaucacaccagaucugggagauaacuauacagucuacugucuuucucacagcgaugcgacauca	ugagguaguaguuuguauaguu	cuauacagucuacugucuuucu
GeneScaffold_2027	74432	22988	23070	-	let-7h-1	82	38150	5478	ugagguaguaaguuguguuguuguggggugugggauaucaccgccccauuuaggagaugcaacuauacaacuuacugccuuc	uugucuucucugcacuguggugagguaguaaguuguguuguuguggggugugggauaucaccgccccauuuaggagaugcaacuauacaacuuacugccuuccacauggua	ugagguaguaaguuguguuguu	cuauacaacuuacugccuuc
GeneScaffold_2603	912393	770560	770642	+	let-7h-2	82	38160	7941	ugagguaguaaguuguguuguuguuggggaucaggauuauucaccccguucaggagauaacuauacaacuuacugccuuccu	cgaaucuggcuaugcuguggugagguaguaaguuguguuguuguuggggaucaggauuauucaccccguucaggagauaacuauacaacuuacugccuuccucaguguagg	ugagguaguaaguuguguuguu	cuauacaacuuacugccuuccu
GeneScaffold_4544	101149	46795	46874	-	let-7i-1	79	7931	2609	ugagguaguaguuugugcuguugguuggguuggcacguuacccguugauggagaugacugcgcaaucuacugccuugcc	ccaggcgccggcugagguaguaguuugugcuguugguuggguuggcacguuacccguugauggagaugacugcgcaaucuacugccuugccggcgaugguccugaacgaca	cugagguaguaguuugugcuguu	cugcgcaaucuacugccuugcc
GeneScaffold_856	583040	210217	210295	-	let-7i-2	78	2182	2609	ugagguaguaguuugugcuguugguuggguugagacacugcccgcuauggagaugacugcgcaagcuacugccuugcc	accauguacuggcugagguaguaguuugugcuguugguuggguugagacacugcccgcuauggagaugacugcgcaagcuacugccuugccagugcugguguuguacuaca	cugcgcaagcuacugccuugcc	cugagguaguaguuugugcuguu
GeneScaffold_169	1031131	9149	9228	+	let-7j	79	62359	3716	ugagguaguuguuuguacaguuugaggguccaugauucugccccauacaggagcuaacuguacaagugacugccuugcc	accuacugcucacuuuggucugagguaguuguuuguacaguuugaggguccaugauucugccccauacaggagcuaacuguacaagugacugccuugcccaaggcugugcc	ugagguaguuguuuguacaguu	cuguacaagugacugccuugcc
contig374994	428	156	217	-	mir-1-1	61	891745	36686	acauacuucuuuauaugcccauaugaacaagagcaacuauggaauguaaagaaguauguau	acacgcccgaggacaguggccugcuuggggaacauacuucuuuauaugcccauaugaacaagagcaacuauggaauguaaagaaguauguaucccaggucaggaacaugauu		uggaauguaaagaaguauguau
GeneScaffold_377	725973	378532	378594	+	mir-1-2	62	898907	7878	acauacuucuuuaugugcccauaugaacauaugauagcuauggaauguaaagaaguauguau	ugugaugucuugagauugccuccuugguguacauacuucuuuaugugcccauaugaacauaugauagcuauggaauguaaagaaguauguauuccuggcggggcgcgauu		uggaauguaaagaaguauguau
contig363446	623	122	177	-	mir-100-1	55	10046		aacccguagauccaaacuuguguugacauuagacaacaagcuuacgucuacuggu	uguccaugcucacagauccaaacccguagauccaaacuuguguugacauuagacaacaagcuuacgucuacuggucugcuacugugcugccaagacaacgcucucucaacua	aacccguagauccaaacuugugu
GeneScaffold_4254	420130	260834	260891	-	mir-100-2	57	371364		aacccguagauccgaacuuguggugacucucugcgcaaguucauaucuauagguaug	gaauuccgccaacugccgcaaacccguagauccgaacuuguggugacucucugcgcaaguucauaucuauagguaugugucaaacuggcaauugcagccacuguguauuuuu	aacccguagauccgaacuugug
GeneScaffold_1472	102435	99848	99907	-	mir-101a	59	18541	2451	ucaguuaucacagugcugaugcugugcccauggaagguacaguacugugauaacugaau	gguggaaggccagauuugccaggcugcccugguucaguuaucacagugcugaugcugugcccauggaagguacaguacugugauaacugaaugaugguggccaccuugacac	ucaguuaucacagugcugaugcu	uacaguacugugauaacugaau
GeneScaffold_3576	156194	29659	29716	+	mir-101b	57	20154	19816	ucaguuaucaugguaccggugcuguguccuucuaaaguacaguacuaugauaacuga	ggacuaugaacuguccauuuucaguuaucaugguaccggugcuguguccuucuaaaguacaguacuaugauaacugaagauuggcagugccaucgcaaggcaccacccguu	ucaguuaucaugguaccggugcu	uacaguacuaugauaacugaag
contig394168	1711	1003	1061	+	mir-103-1	58	728354	12083	agccucuuuacagugcugccuugucgaguuguucaagcagcauuguacagggcuauga	cucgauggcggacaugucuuuugcucuacgcuuuuagccucuuuacagugcugccuugucgaguuguucaagcagcauuguacagggcuaugacagcgucgagcgccccu	agccucuuuacagugcugccuu	agcagcauuguacagggcuauga
GeneScaffold_2355	185464	136951	137011	+	mir-103-2	60	728393	9308	agccucuuuacggugcugccuuguggcgucuugaucaagcagcauuguacagggcuauga	guccgcauuaaaccacuccguccccguguccucagccucuuuacggugcugccuuguggcgucuugaucaagcagcauuguacagggcuaugaggacacu		agcagcauuguacagggcuauga
GeneScaffold_565	271776	163214	163274	-	mir-10a	60	119777	1160	uacccuguagauccgaauuuguguuauaaacgcagucacaaauucgcuucuuggggacua	gaucaucugucaucuauauauacccuguagauccgaauuuguguuauaaacgcagucacaaauucgcuucuuggggacuauguaguugaugacacuucgccaggaaaaccca	uacccuguagauccgaauuugu
GeneScaffold_1009	653818	374095	374157	-	mir-10b-1	62	1131193	4940	uacccuguagaaccgaauuugugugaugaaaccagagucacagauucgauucuaggggagua	ggucuuccgucguccauauauacccuguagaaccgaauuugugugaugaaaccagagucacagauucgauucuaggggaguauauugucgaugaaaacacuucgauguauug	uacccuguagaaccgaauuugu
GeneScaffold_1797	354799	154030	154090	+	mir-10b-2	60	1130332	2550	uacccuguagaaccgaauuuguguucaguacauaucaucgcaaauacgucucuacaggaa	acacacuaguugucuauguguacccuguagaaccgaauuuguguucaguacauaucaucgcaaauacgucucuacaggaauacaugggcaacugaauugcuacgcaagagaa	uacccuguagaaccgaauuugu
GeneScaffold_3558	322157	107634	107699	+	mir-10c	65	362078	1714	uacccuguagauccggauuugugugaaaacugcuacaccaaucacaaauucgcuucuaggggagu	gauccgcugucuucuauaucuacccuguagauccggauuugugugaaaacugcuacaccaaucacaaauucgcuucuaggggaguauauaguugauuugaacacuacggcag	uacccuguagauccggauuugu
GeneScaffold_2339	97587	30812	30870	+	mir-10d	58	342379		uacccuguagaaccgaauguguggacaugcuucagcacagguuggguucugggggagu	uucaacgcggugcccguggguacccuguagaaccgaauguguggacaugcuucagcacagguuggguucugggggagucugugggcaucgacccgccaucuauccgguggaac	uacccuguagaaccgaaugugu
contig56666	1437	652	711	+	mir-122	59	307649	19063	uggagugugacaaugguguuuguugucugagcuuucaaacgccauuaucacacuaaaua	cacaccgucuucuagagcuguggagugugacaaugguguuuguugucugagcuuucaaacgccauuaucacacuaaauagcuacagcgagaacuggccccacaaacgaccc	uggagugugacaaugguguuug
scaffold02832	109066	13843	13901	+	mir-124-1	58	1477360	181754	cguguucacagcggaccuugauuuaaugucuuacaauuaaggcacgcggugaaugcca	cgcggaugggccaugguugggggucugucucuccguguucacagcggaccuugauuuaaugucuuacaauuaaggcacgcggugaaugccaagagaugauccucaugu	cguguucacagcggaccuugau	uaaggcacgcggugaaugcca
GeneScaffold_1609	1318837	326970	327030	+	Mir-124-2	60	1477360		uguguucacagcggaccuugauuuaauacccaauacaauuaaggcacgcggugaaugcca	auugaauacaacggaagggauugccacuccuuguguucacagcggaccuugauuuaauacccaauacaauuaaggcacgcggugaaugccaagagagggguccucugc		uaaggcacgcggugaaugcca
contig170278	534	229	288	+	Mir-124-3	59	1477360	181714	cguguucacagcggaccuugauuuaauguccauacaauuaaggcacgcggugaaugcca	cagcgacgucuugacgauggguuaucgcucugcguguucacagcggaccuugauuuaauguccauacaauuaaggcacgcggugaaugccaagagaggaaucuacagc	cguguucacagcggaccuuga	uaaggcacgcggugaaugcca
GeneScaffold_3113	114904	66901	66958	-	Mir-124-4	57	1477360		guguucacaguggaccuugauuuaagaucagucaauuaaggcacgcggugaaugcca	uucugauucugaugaggccaggcucucucucucaguguucacaguggaccuugauuuaagaucagucaauuaaggcacgcggugaaugccaagagaggagcuccguuacuu		uaaggcacgcggugaaugcca
GeneScaffold_1848	525036	51872	51931	+	Mir-124-5	59	1477360	13111	uguguucacaguggaccuugauuuaauuucaauacaauuaaggcacgcggugaaugcca	agguucggaaaguucuuuggguuucagcucuuuguguucacaguggaccuugauuuaauuucaauacaauuaaggcacgcggugaaugccaagagagaagccccaguc		uaaggcacgcggugaaugcca
GeneScaffold_2454	181016	123227	123283	-	mir-125a-1	56	139143	5093	ucccugagacccuuaaccugugagguuaaaggucacagguuagguccucgggaaca	ucuccaguaugccccucugucccugagacccuuaaccugugagguuaaaggucacagguuagguccucgggaacagagcugcauucaguuucaacgcuuaaggaaggaagaa	ucccugagacccuuaaccuguga
GeneScaffold_802	350492	167619	167677	-	mir-125a-2	58	139698	8485	ucccugagacccuuaaccugugaugauguaaaggucacaggugagguccuugggaaca	ccgcccgcgugcaucauugucccugagacccuuaaccugugaugauguaaaggucacaggugagguccuugggaacaaggcugcgugugaaacccgucugaaagcagcucuu	ucccugagacccuuaaccuguga	acaggugagguccuugggaaca
GeneScaffold_4232	383845	169613	169673	+	mir-125b	60	1142747	4946	ucccugagacccuaacuugugagcucucuugguaaaauaucacggguuaggcucuuggga	gccauuggugcuucaccugcucccugagacccuaacuugugagcucucuugguaaaauaucacggguuaggcucuugggacgcgggcggagggcacaaucgaccuucaac	ucccugagacccuaacuuguga	acggguuaggcucuuggga
GeneScaffold_1068	184962	137441	137501	+	mir-125c	60	1142850	2090	ucccugagacccuaacuugugacguugugcugucauguccacggguuagcuucucgggag	gauagaugugucucucccugucccugagacccuaacuugugacguugugcugucauguccacggguuagcuucucgggagcugagagggauucaagggcgucucugugac	ucccugagacccuaacuuguga
GeneScaffold_3312	95636	66975	67034	+	mir-126b	59	315932	121997	cauuauuacuuuugguacgcgcuaugccacacucaacucguaccgugaguaauaaugca	caggagaaagcaaacugagccagcuucgcgguccauuauuacuuuugguacgcgcuaugccacacucaacucguaccgugaguaauaaugcacugagacuggcagcgacaac		ucguaccgugaguaauaaugca
contig99586	2178	1798	1855	-	mir-128-1	57	942236	1607	cggggccggggcgcugucugagaggcccuaugauucucacagugaaccggucucuuu	uucugccggugucggggcguugagugucuggggacggggccggggcgcugucugagaggcccuaugauucucacagugaaccggucucuuuuccugccccuccuuccuccu		ucacagugaaccggucucuuu
scaffold05867	2754	2160	2218	+	mir-128-2	58	942236	859	ggggccguuacacugucagagauguagucucagggucucacagugaaccggucucuuu	ucagugugauguguguguguggcaguagggaagggggccguuacacugucagagauguagucucagggucucacagugaaccggucucuuuuccugcugccucuacucu		ucacagugaaccggucucuuu
contig69349	1884	317	376	+	mir-128-3	59	942227	1069	cggggccggaacacugccugagagguccguaacgauucucacagugaaccggucucuuu	uugagaacaggaucgaccuggggagcgggauacggggccggaacacugccugagagguccguaacgauucucacagugaaccggucucuuuucccgcccccugcugcuc		ucacagugaaccggucucuuu
contig741416	291	74	133	-	mir-129-1	59	90987	22251	cuuuuugcggucugggcuugcugugaucgugaucuggaagcccuuaccccaaaaagcau	ggacgggacgggggcugauuguccgucacgauucuuuuugcggucugggcuugcugugaucgugaucuggaagcccuuaccccaaaaagcauucguggaggacgcagacaca		aagcccuuaccccaaaaagcau
GeneScaffold_2432	139163	95797	95859	-	mir-129-2	62	89015	22335	cuuuuugcggucugggcuugcuguccaaucacuauccaggaagcccuuaccccaaaaagcau	gguccggcucuccucuuguccucuucgggacuuuuugcggucugggcuugcuguccaaucacuauccaggaagcccuuaccccaaaaagcaucugcaggggacagcugcauc	acuuuuugcggucugggcuugc	aagcccuuaccccaaaaagcau
GeneScaffold_2632	367981	72857	72922	+	mir-129-3	65	90987	22257	cuuuuugcggucugggcuugcuguucauaacuaauaagcugggaagcccuuaccccaaaaagcau	ccaugagucgauauguccuucgcgaaucuuuuugcggucugggcuugcuguucauaacuaauaagcugggaagcccuuaccccaaaaagcauucgcggagggcgcgcgc	ucuuuuugcggucugggcuugc	aagcccuuaccccaaaaagcau
GeneScaffold_4104	253666	11026	11091	+	mir-129-4	65	88911	22255	cuuuuugcggucugggcuugcuguucccacagccuuagccaggaagcccuuaccccaaaaagcau	ccggcucacuuccuguccacugcgggucuuuuugcggucugggcuugcuguucccacagccuuagccaggaagcccuuaccccaaaaagcauccgcguuggaccucugg	ucuuuuugcggucugggcuugc	aagcccuuaccccaaaaagcau
contig400286	711	466	523	+	mir-130a	57	831461	6201	gcccucuuucuguuguccuacugugaaacacucagcagugcaauauuaaaagggcau	gagguggauguagacauaccugguggagguccgcugcccucuuucuguuguccuacugugaaacacucagcagugcaauauuaaaagggcaucggcuccucgcugcucauc		cagugcaauauuaaaagggcau
GeneScaffold_3571	877190	112284	112343	-	mir-130c	59	923104	263425	gcccuuuuccucuugcacuacuggacguugagaugaguagugcaauauuaaaagggcau	gaagcuaagggagucgucauguugucguccucugcccuuuuccucuugcacuacuggacguugagaugaguagugcaauauuaaaagggcauuggcugaugaaacugagaca	gcccuuuuccucuugcacuacu	uagugcaauauuaaaagggcau
GeneScaffold_1511	849611	205965	206026	+	mir-132a	61	37636	4244	accguggcauuagauuguuacuguagcaaccgcagcacugguaacagucuacagccauggu	aucguauuucagcugcugucuccauggugaccguggcauuagauuguuacuguagcaaccgcagcacugguaacagucuacagccauggucgcuagggggcgggcaugca	accguggcauuagauuguuacu	uaacagucuacagccauggu
GeneScaffold_4327	67174	47489	47549	+	mir-132b	60	38693	3409	accguggcuuuagauuguuacucuagcaacagcaccaugguaacagucuacagccauggu	uccaccuccucccuugcugucuccauggcgaccguggcuuuagauuguuacucuagcaacagcaccaugguaacagucuacagccauggucguuagggacaggugucaca	accguggcuuuagauuguuacu	uaacagucuacagccauggu
GeneScaffold_2491	110184	53795	53854	+	mir-133	59	205300	26258	gcuggucaaacggaaccaagucagguguuucugugagguuuggucccuuucaaccagcu	cucuggcagcugaagcuacacgccuugcuguggcuggucaaacggaaccaagucagguguuucugugagguuuggucccuuucaaccagcuacugcgucgugcauucaguc		uuuggucccuuucaaccagcu
GeneScaffold_4080	30044	29905	29964	-	mir-135a-1	59	121625	497	uauggcuuuuuauuccuacgugauggcagaugugguucauguaggauucuaagccacua	gcuaguuugccgcuguguucuauggcuuuuuauuccuacgugauggcagaugugguucauguaggauucuaagccacuaaacacacggcgagaguucagcagccgcgcauggg	uauggcuuuuuauuccuacguga
scaffold02980	91689	68877	68937	-	mir-135a-2	60	302360	15592	uauggcuuuuuauuccuaugugauguugaaccaugcucacauggaaacagaagccauuuu	acucaugccgcucugucugcuauggcuuuuuauuccuaugugauguugaaccaugcucacauggaaacagaagccauuuuagacaccgugagagaaccacacgacagagaua	uauggcuuuuuauuccuaugug
contig475703	325	148	206	+	mir-135b	58	302360	15592	uauggcuucuuauuccuaucugacuguugauggcucauauagggauggaagccaugca	cccugcugcccagugcucuguauggcuucuuauuccuaucugacuguugauggcucauauagggauggaagccaugcagugcgcuggagucuacacacaccggagcaca	uauggcuucuuauuccuaucuga	auauagggauggaagccaugca
GeneScaffold_1609	1318837	1266799	1266862	+	mir-135c-1	63	158598	1762	uauggcuuucuauuccuaugugaguugugcucuugaggaucacguaggguucaaagccauugg	ucuuuacccgaugugcaucuuauggcuuucuauuccuaugugaguugugcucuugaggaucacguaggguucaaagccauuggaugcucuggggaccguccacgugacuu	uauggcuuucuauuccuaugug
GeneScaffold_2161	104600	18286	18347	-	mir-135c-2	61	158771	4189	uauggcuuucuauuccuaugugauuuacucugccaugucacauagggucuaaagccauugg	gcuggaucacugcuguguuuuauggcuuucuauuccuaugugauuuacucugccaugucacauagggucuaaagccauugguuacagaguggaacuucgacgcacgggcgug	uauggcuuucuauuccuaugug
GeneScaffold_1590	62515	3341	3400	+	mir-137a	59	25206	1814	acggguauucuuggguugauaauacagauguugauguuauugcuugagaauacgcguag	agggggaggaaugucugagugcuccgucucggccacggguauucuuggguugauaauacagauguugauguuauugcuugagaauacgcguagcugaggggaagccauggc	acggguauucuuggguugauaaua	uuauugcuugagaauacgcguag
contig488330	153	29	88	-	mir-137b	59	26466	1792	acggguauucuuggguugauaauacagauguggauguuauugcuugagaauacgcguag	agaaggcgugccgcuguaugcucugcucucgacuacggguauucuuggguugauaauacagauguggauguuauugcuugagaauacgcguagucgagcggaagccucaucau		uuauugcuugagaauacgcguag
GeneScaffold_3530	216100	55998	56059	+	mir-138-1	61	403469	320	agcugguguugugaaucaggccgccacaaugcccggaccggcuccuucccaacaccagggu	guggcuugguacggugggacagcugguguugugaaucaggccgccacaaugcccggaccggcuccuucccaacaccagggucucaccgucgccccucucuccuaucac	agcugguguugugaaucaggc
GeneScaffold_606	36671	3846	3912	-	mir-138-2	66	408428	965	agcugguguugugaaucaggccgacgaccgacacuuugauuaccggcuacuucacaacaccagggu	guguugggugugugcgcugcagcugguguugugaaucaggccgacgaccgacacuuugauuaccggcuacuucacaacaccaggguaguaccacaccaaugucuacaagac	agcugguguugugaaucaggc
GeneScaffold_896	61316	27322	27383	+	mir-138-3	61	405542	1208	agcugguguugugaaucaggccgcugaagagacacguacggcuuuuucacaacgccagggu	caacaugggugaggagggucagcugguguugugaaucaggccgcugaagagacacguacggcuuuuucacaacgccagggucccucucucccacuuacggcuaaugag	agcugguguugugaaucaggc
GeneScaffold_370	132698	43930	43989	-	mir-1388	59	3410	846	aggacugucacaccugagcaugguaccuugaggcucaaucucagguuugucagcccaug	ggaugguuucuccucuauugggugguucuuuccaggacugucacaccugagcaugguaccuugaggcucaaucucagguuugucagcccaugaaaugcuuacucgucucagc	aggacugucacaccugagcaug	aucucagguuugucagcccaug
contig476824	258	42	104	-	mir-139	62	161746	353	ucuacagugcaugugucuccaguuuguuagugaugcuacuggagacccggcucuguuggaau	ucuacaaggccuggcuguauucuacagugcaugugucuccaguuuguuagugaugcuacuggagacccggcucuguuggaauaacagccaggacccacagcaacucuacagcc	ucuacagugcaugugucuccagu
GeneScaffold_497	303752	168347	168408	-	mir-140	61	553354	229917	cagugguuuuacccuaugguaggugacgucaugcuguucuaccacaggguagaaccacgga	uugcauugugugucugucuccggcgucgcgucagugguuuuacccuaugguaggugacgucaugcuguucuaccacaggguagaaccacggacaggaugucgaggggugucu		accacaggguagaaccacgga
GeneScaffold_4424	146097	122655	122715	-	mir-142a-1	60	5686	4898	cauaaaguagaaagcacuacuaaacuccucgcccacaguguaguguuuccuacuuuaugg	ggauguacagugcagucauccauaaaguagaaagcacuacuaaacuccucgcccacaguguaguguuuccuacuuuauggaugaguguacuguuggcuacgggaggcagag	cauaaaguagaaagcacuacu	cauaaaguagaaagcacuacu
contig391504	1621	965	1024	-	mir-142a-2	59	4168	4898	cauaaaguagaaagcacuacuaaacuucaaugcaaaguguaguguuuccuacuuuaugg	acaaauacaguguugucacccauaaaguagaaagcacuacuaaacuucaaugcaaaguguaguguuuccuacuuuauggaugaguauacugauggcugcaggugaucaacg	cauaaaguagaaagcacuacu	uguaguguuuccuacuuuaugg
scaffold06411	27837	3417	3471	-	mir-143	54	118667	382	ggugcagugcugcaucucuggucagcugguagucugagaugaagcacuguagcu	ucagguccauaccccagguccauaccucuggcccauggugcagugcugcaucucuggucagcugguagucugagaugaagcacuguagcucgggacagaggacugagcca		ugagaugaagcacuguagcu
contig314418	1226	343	401	+	mir-144	58	12269	8229	ggauaucaucauauacuguaaguucauuauggagacacuacaguauagaugauguacu	acaacgguagccguuggucuugagcccuggacaggauaucaucauauacuguaaguucauuauggagacacuacaguauagaugauguacuauccaggguaucauucuccg	ggauaucaucauauacuguaagu	cuacaguauagaugauguacu
scaffold06411	27837	3159	3221	-	mir-145a	62	152821	58441	guccaguuuucccaggaaucccuuguugaacaugaaagcgggauuccuggaaauacuguucu	uuguuccccuuucucccgggguccaguuuucccaggaaucccuuguugaacaugaaagcgggauuccuggaaauacuguucuugggggcggggcuuagcagccuuuuaaaagc	guccaguuuucccaggaaucccu
GeneScaffold_4588	629235	449897	449956	+	mir-146	59	57407	4099	ugagaacugaauuccauagauggcucgcucagguaucgucuaugggcucaguucuuuug	guucaacuggugcucuacuaugagaacugaauuccauagauggcucgcucagguaucgucuaugggcucaguucuuuuggcaugguacucauuuuccaaacauauuaaccu	ugagaacugaauuccauagaugg
GeneScaffold_1009	653818	245023	245081	-	mir-148a	58	300458	9039	aaguucugugauacacucagacuguaauugacgguagucagugcauuacagaacuuug	cgccugugagguggcacuguggcuccccaaauaaaguucugugauacacucagacuguaauugacgguagucagugcauuacagaacuuuguuuugggaguaaaguacuaa	aaguucugugauacacucagacu	ucagugcauuacagaacuuug
contig24317	1161	802	861	-	mir-148b	59	112535	16337	aaguucugugauacacucggacugugaaucuaugcuagucagugcauaacagaacuuug	gucauuguugugaaguugugaguaccugguccaaguucugugauacacucggacugugaaucuaugcuagucagugcauaacagaacuuuggcccgcuggcuccuggacag	aaguucugugauacacucggacu	ucagugcauaacagaacuuug
GeneScaffold_69	45650	1291	1350	+	mir-150	59	25162		ucucccaauccuuguaccagugucguggugucggccgacgcugggcaggcuuugggggg	cucucggcuccggcccggccucucccaauccuuguaccagugucguggugucggccgacgcugggcaggcuuuggggggcgccgagcggagggcucagcagcacaugggg	ucucccaauccuuguaccagugu
GeneScaffold_3129	49236	46261	46320	-	mir-153-1	59	175137	8841	ucauuuuugugauguugcagcucguaauaugagcccaguugcauagucacaaaagugau	cggaccccuugcuguguggcgguugccagugucauuuuugugauguugcagcucguaauaugagcccaguugcauagucacaaaagugaucauuggagacugcaucuucc		uugcauagucacaaaagugau
GeneScaffold_3123	85225	32539	32598	+	mir-153-2	59	175137	9050	ucauuuuugugauguugcagcuaguauuaugagcccaguugcauagucacaaaagugau	uguguuccagcucucuccagcggucgccggugucauuuuugugauguugcagcuaguauuaugagcccaguugcauagucacaaaagugaucauuggagacugugacucug		uugcauagucacaaaagugau
GeneScaffold_1359	237651	207512	207571	+	mir-153b	59	29823	5631	gucauuuuugugguuugcagcuaguacucuggcuccaguugcauagucacaaaaaugag	ggucgguggcuuauaucugcacaucucucagugucauuuuugugguuugcagcuaguacucuggcuccaguugcauagucacaaaaaugagcauuggcaggugugacuggc	gucauuuuugugguuugcagcu	uugcauagucacaaaaaugag
contig49418	844	761	820	+	mir-155	59	837		uuaaugcuaaucgugauagggguuguucucuccaagacgccuagcaugcuagcauuauc	acggggcucucagguugggguuaaugcuaaucgugauagggguuguucucuccaagacgccuagcaugcuagcauuauccucacucugagaaacaacuacagau	uuaaugcuaaucgugauaggggu
GeneScaffold_413	572632	520593	520649	+	mir-15a	56	63816	3980	uagcagcacagaaugguuugugguuacacugagauacaggccguacugugcugcag	caucauuucuggcaguauuguagcagcacagaaugguuugugguuacacugagauacaggccguacugugcugcagcaguaaagccggaacaaagugcaucacggcaaa	uagcagcacagaaugguuugu
GeneScaffold_1904	445400	97574	97634	-	mir-15b-1	60	90729		uagcagcgcaucaugguuugaaacgaugucaaaaguguccaaaccauuaugugcugcugu	cucuuguccuuggacugcuauagcagcgcaucaugguuugaaacgaugucaaaaguguccaaaccauuaugugcugcuguagaauuuuaaggaaaugauugcgauuuuacc	uagcagcgcaucaugguuugaa
GeneScaffold_1904	445400	97612	97701	-	mir-15b-2	89	90729		caagccaugguguuguucugugacacuagugagcagagggcacacuccucuuguccuuggacugcuauagcagcgcaucaugguuugaa	cuccaagccaugguguuguucugugacacuagugagcagagggcacacuccucuuguccuuggacugcuauagcagcgcaucaugguuugaaacgaugucaaaagugucca		uagcagcgcaucaugguuugaa
GeneScaffold_1904	445400	97390	97455	-	mir-16a	65	282930	335	uagcagcacguaaauauuggugugugagacuagaccccaaccccaauguuggcagugcugcuuca	ucauguaccugccccgcuuuagcagcacguaaauauuggugugugagacuagaccccaaccccaauguuggcagugcugcuucaguguggcauggucacacacuccauac	uagcagcacguaaauauuggu
GeneScaffold_413	572632	520865	520930	+	mir-16b	65	631353	3012	uagcagcacguaaauauuggaguuuacacugucgcauaugccuccaguauugaucgugcugcuga	cgcuauugguggccuugcuguagcagcacguaaauauuggaguuuacacugucgcauaugccuccaguauugaucgugcugcugaagcaaaacugaccacuuaccaaccu	uagcagcacguaaauauuggag
GeneScaffold_1550	327534	212983	213039	-	mir-1788	56	20282	5198	ggcuuguuuuaaguugccugcgacuguauuugaacacaggcagcuaaagcaagucu	caugaggaucaugucgauacaaucuagcuuucgaggcuuguuuuaaguugccugcgacuguauuugaacacaggcagcuaaagcaagucugguaugccagagacacaccu		caggcagcuaaagcaagucu
GeneScaffold_520	29219	24224	24283	+	mir-17a-1	59	1108865	19072	caaagugcuuacagugcagguaguacuaugcaacgcuacugcaguggaggcacuucuag	ugcuacugccuggguauugccaaagugcuuacagugcagguaguacuaugcaacgcuacugcaguggaggcacuucuagcaauacccgggcccgggcucccacgcuccu	caaagugcuuacagugcaggua
GeneScaffold_918	835220	372883	372941	+	mir-17a-2	58	1109892	26775	caaagugcuuacagugcagguagucuuacaauaucuacugcagugaaggcacuuucag	ccguugagucacggcagugucaaagugcuuacagugcagguagucuuacaauaucuacugcagugaaggcacuuucagcacugucgugacacuggugaaguuccaauac	caaagugcuuacagugcaggua
GeneScaffold_1055	18090	8909	8968	+	mir-181a-1	59	1676092		aacauucaacgcugucggugaguuugugacucagagaaaccaucgggcggagaguguac	gggugguugggacuugggggaacauucaacgcugucggugaguuugugacucagagaaaccaucgggcggagaguguacccuuggguuucaauguucgacgaagacauc	aacauucaacgcugucggugagu
GeneScaffold_3660	1326856	367219	367286	-	mir-181a-2	67	1681799	6515	aacauucaacgcugucggugaguuuugguauggaucacauagaaaccaucgaccguugacugugccc	cucuguugcuugccacggugaacauucaacgcugucggugaguuuugguauggaucacauagaaaccaucgaccguugacugugccccguggcacggcccgucucgacgccau	aacauucaacgcugucggugagu
GeneScaffold_849	135073	58123	58181	+	mir-181a-3	58	1677235	61698	aacauucaacgcugucggugaguuuaaacugaggaaaaccaucgaucguugacuguac	gaaacauggcguucucggggaacauucaacgcugucggugaguuuaaacugaggaaaaccaucgaucguugacuguaccccgcgacacgccaccacagaacgacagccaa	aacauucaacgcugucggugagu
GeneScaffold_1671	1447951	810401	810466	+	mir-181a-4	65	1673617	813867	aacauucaacgcugucggugaguuugggauuaaauuggcacaaaaccaucgaccguugauuguac	agucugugcucgccccaguaaacauucaacgcugucggugaguuugggauuaaauuggcacaaaaccaucgaccguugauuguacccuguggccagcccuugucccuccaug	aacauucaacgcugucggugagu	accaucgaccguugauuguac
GeneScaffold_3660	1326856	366860	366920	-	mir-181b-1	60	47240		aacauucauugcugucgcuggguuggacuguguggaaaagcucacugaacaaugagugca	aaggagcaagggucacaaucaacauucauugcugucgcuggguuggacuguguggaaaagcucacugaacaaugagugcaacuguggcccagaucugccuuacucucgugucu	aacauucauugcugucgcuggguu
GeneScaffold_849	135073	58501	58561	+	mir-181b-2	60	866441	1612	aacauucauugcugucgguggguuucugguugaaaugacucauugacgaaugaaugcaga	cuuaucuuaaggcugcacuaaacauucauugcugucgguggguuucugguugaaaugacucauugacgaaugaaugcagacugcgguacaacacgucacuauaggggc	aacauucauugcugucgguggguu
GeneScaffold_1671	1447951	810721	810781	+	mir-181b-3	60	865794	29715	aacauucauugcugucgguggguuuggcuaugaagaaaagcucacugaacgaugaaugca	ccacaacaaaggucacaaucaacauucauugcugucgguggguuuggcuaugaagaaaagcucacugaacgaugaaugcaacuguguccucgaccuccucggaccgcccg	aacauucauugcugucgguggguu
GeneScaffold_1055	18090	9262	9324	+	mir-181c	62	29015	327	cacauucaucgcugucgguggguugagaauaaugcugucaacuugccggacgcugaauguca	cucauagcgggauuucaguucacauucaucgcugucgguggguugagaauaaugcugucaacuugccggacgcugaaugucaaugauauccaugcguaugcaacuccuua	cacauucaucgcugucgguggguu
GeneScaffold_4098	392819	13679	13744	+	mir-182	65	251597	12539	uuuggcaaugguagaacucacacuggugagcuagaaggauccggugguucuagacuugccaacua	gaagcugcucucuggcgguauuuggcaaugguagaacucacacuggugagcuagaaggauccggugguucuagacuugccaacuaccgcucugggucuaagcuccgacac	uuuggcaaugguagaacucaca
GeneScaffold_4098	392819	12669	12730	+	mir-183	61	295011	12103	uauggcacugguagaauucacugugaaagcacacuaucagugaauuaccauagggccauaa	acacugacuccuguucuguguauggcacugguagaauucacugugaaagcacacuaucagugaauuaccauagggccauaaacagagcagagaaagaaccacguauacca	uauggcacugguagaauucacu	ugaauuaccauagggccauaa
GeneScaffold_2134	287586	260659	260721	-	mir-184-1	62	142783	2109	gcuuaucacuuuuccagcccagcuauccaucauguguuuguuggacggagaacugauaaggg	gcuacauuauaauuuugucaaacacaugugcuuaucacuuuuccagcccagcuauccaucauguguuuguuggacggagaacugauaagggaauguguuugacacuuuca		uggacggagaacugauaaggg
GeneScaffold_3816	855396	732255	732317	+	mir-184-2	62	134992	5134	ccuuaucacuuuuccagcccagcuaucgauucuguauccguuggacggagaacugauaaggg	ugguugucgcccuauggucgcucacaucuccuuaucacuuuuccagcccagcuaucgauucuguauccguuggacggagaacugauaagggcaugugucugacacuaac		uggacggagaacugauaaggg
contig120054	972	339	400	+	mir-187	61	10173	3705	ggcugcaacacaggacaugggaccagccucucaaaccccucgugucuuguguugcagccag	uacucacccaucaggguuagcccgggccgggggcugcaacacaggacaugggaccagccucucaaaccccucgugucuuguguugcagccaguggaacggucugucuaccu	ggcugcaacacaggacauggga	ucgugucuuguguugcagccag
GeneScaffold_918	835220	373010	373072	+	mir-18a	62	368132	4499	uaaggugcaucuagugcagauagugaaguagacuagcaccuacugcccuaagugcuccuucu	cuugcgacuggugcuuaugcuaaggugcaucuagugcagauagugaaguagacuagcaccuacugcccuaagugcuccuucuggcauaaggagcuagaacucucaucug	uaaggugcaucuagugcagaua
scaffold08698	441355	72459	72520	-	mir-18b	61	261253	3623	uaaggugcaucuaguguaguuagugaacuuuccaauuucuacugcccuaguugcuccuucu	guuugugacggccccccagcuaaggugcaucuaguguaguuagugaacuuuccaauuucuacugcccuaguugcuccuucuggcugggggcccguucuuccacaauaggagg	uaaggugcaucuaguguaguua
GeneScaffold_3816	855396	322288	322343	+	mir-190a	55	17443	9654	auguuugauauauuagguuguuuuuccacuccaacuauauaucaaacauauuccu	uaugcagggcucugugugauauguuugauauauuagguuguuuuuccacuccaacuauauaucaaacauauuccuacagugucccgcgccgucuacaguuguugaugu	auguuugauauauuagguu	acuauauaucaaacauauuccu
GeneScaffold_2326	521848	394115	394177	+	mir-190b	62	17080	6210	auguuugauauucgguuguucuccugcguuuucaugucaacuaaauaucagacauauuccua	uaagcuagaggcugugugauauguuugauauucgguuguucuccugcguuuucaugucaacuaaauaucagacauauuccuacagauucuggcacguuaacaucaccu	auguuugauauucgguug
GeneScaffold_4270	40374	35462	35519	-	mir-192	57	1932649	24703	augaccuaugaauugacagccagucguccucaaguugccugucaguuuuauaggcca	gcuugucggggcgcagggugaugaccuaugaauugacagccagucguccucaaguugccugucaguuuuauaggccacugcuguguaggaccccacuaacgaccggucgcca	augaccuaugaauugacagcca
GeneScaffold_4492	812109	286379	286435	+	mir-193	56	9212		ugggucuuugcgggcaaggugaguccucauucauucaacuggccuacaaaguccca	agugggguugguggugauauugugcgucagagguugggucuuugcgggcaaggugaguccucauucauucaacuggccuacaaagucccaguuucugguucaugugac		aacuggccuacaaaguccca
GeneScaffold_4270	40374	35901	35952	-	mir-194a	51	88766	17445	uguaacagcaacuccauguggaagcuccuccuuccaguggaagugcugcua	ggcccauggcgcucacugccuguaacagcaacuccauguggaagcuccuccuuccaguggaagugcugcuaccugcagggggcgccgcacucaccugggggcccccgggccg	uguaacagcaacuccaugugga
GeneScaffold_3610	1217084	119729	119784	+	mir-194b	55	30805	10463	uguaacagcaucuccauauggaugagugucugguguccaguggagcugcuguuau	ggagugugggucucaccagcuguaacagcaucuccauauggaugagugucugguguccaguggagcugcuguuaucuguggagggacgcccgcggucauccacagccggccgg	uguaacagcaucuccauauggau
contig48991	2045	1476	1535	+	mir-196a	59	25812	3952	cagguaguuucauguuguugggauucgcuuccuggcucggcaacaagaaacugccucga	cgggaaacugaaacgugguucagguaguuucauguuguugggauucgcuuccuggcucggcaacaagaaacugccucgauuacgucaguucgucuucaucaagggcacga	cagguaguuucauguuguugg
GeneScaffold_1730	694039	83617	83675	-	mir-196b	58	115004	2405	uagguaguuucauguuguugggaucugucuucuuacucugcaacacgaaacugucuua	ggaucgacugucgagugguuuagguaguuucauguuguugggaucugucuucuuacucugcaacacgaaacugucuuaauugccucaguuacaaacaucgaguccucggaga	uagguaguuucauguuguuggg
GeneScaffold_3026	162984	81081	81142	+	mir-199-1	61	940462	1198946	cccaguguucagacuaccuguucaggcucuuacugguguacaguagucugcacauugguua	uauugguccugcucggucaucccaguguucagacuaccuguucaggcucuuacugguguacaguagucugcacauugguuagacagugcaaggaagagccuccuggucaccc	cccaguguucagacuaccuguu	acaguagucugcacauugguua
GeneScaffold_57	851420	822222	822283	+	mir-199-2	61	939889	1198613	cccaguguucagacuaccuguucaggaaguagugguuguacaguagucugcacauugguua	ccagccacccaguccgccuccccaguguucagacuaccuguucaggaaguagugguuguacaguagucugcacauugguuaggcuggccagggacaguccggcacccccccc	cccaguguucagacuaccuguu	acaguagucugcacauugguua
GeneScaffold_2428	647846	217011	217072	+	mir-199-3	61	940105	1156585	cccaguguucagacuaccuguucaucaggcugcgucugaacaguagucugcacauugguua	acacucacccccccagccugcccaguguucagacuaccuguucaucaggcugcgucugaacaguagucugcacauugguuaggcugggcugggacagacacgcuccgucggc	cccaguguucagacuaccuguu	acaguagucugcacauugguua
contig309706	690	95	156	-	mir-199-4	61	940104	1198945	cccaguguucagacuaccuguucauuguuauacugguguacaguagucugcacauugguua	gugaauccgguuccgucuacccaguguucagacuaccuguucauuguuauacugguguacaguagucugcacauugguuagacugggcaugggcccuccucugucaaaagc	cccaguguucagacuaccuguu
GeneScaffold_520	29219	24486	24544	+	mir-19a-1	58	624854	782	aguucugcauaguugcacuacaagaauagaagaguugugcaaaucuaugcaaaacuga	ccuaauugggcucaaaugucucgcaguucucugcuaguucugcauaguugcacuacaagaauagaagaguugugcaaaucuaugcaaaacugaugguggccugcuugu		ugugcaaaucuaugcaaaacuga
GeneScaffold_918	835220	373145	373202	+	mir-19a-2	57	624190	5380	aguuuugcguaguugcucugcaagaaaauugaguugugcaaaucuaugcaaaacuga	acucaagucuucgguggucuaaaacgguucacugccaguuuugcguaguugcucugcaagaaaauugaguugugcaaaucuaugcaaaacugacgguguacugugucu		ugugcaaaucuaugcaaaacuga
GeneScaffold_2288	165567	86984	87048	+	mir-19b-1	64	1909		ugcgcggcgcacaauggauuucccucagcacuuucggggcgucuuuugugcaaauccaugcaaa	auggaaauguguguuuguggaaguugcgcggcgcacaauggauuucccucagcacuuucggggcgucuuuugugcaaauccaugcaaauacaaaccgacuauauuuac	ugugcaaauccaugcaaa
contig131933	1497	985	1025	+	mir-19b-2	40	211		ugugcaaauccaugcaggucugugcgugugcauguccaug	ugugugcaugcagguuugcgugugcaaauccaugcaggucugugcgugugcauguccaugcaccugcaugcauguuuuaccccugugcaaagggguugggauguugug	ugugcaaauccaugcagg
GeneScaffold_520	29219	24765	24826	+	mir-19b-3	61	1082984	756	aguuuugcugguuugcauuccgcuggagauugcguuggugugcaaauccaugcaaaacuga	ccugccgccgggagaacuucgcuacucugcucaguuuugcugguuugcauuccgcuggagauugcguuggugugcaaauccaugcaaaacugagcagguuggaggugu		ugugcaaauccaugcaaaacuga
GeneScaffold_918	835220	373455	373517	+	mir-19b-4	62	1091813	1534	aguuuugcugguuugcuuucagcuuuugaaaacacacgcugugcaaauccaugcaaaacuga	gacugcgcucuguggacaagggucucugguuaguuuugcugguuugcuuucagcuuuugaaaacacacgcugugcaaauccaugcaaaacugaucauggcacugauaa		ugugcaaauccaugcaaaacuga
GeneScaffold_3767	231688	173194	173260	-	mir-19d	66	255731	8295	agcuuugcagggugggcagucagccugggugcuuuggagccgcugugcaaacccaugcaaaacuga	gguccagacgacgugucggcuccggucagcuuugcagggugggcagucagccugggugcuuuggagccgcugugcaaacccaugcaaaacugaccguggcgcgaccccagugc		ugugcaaacccaugcaaaacuga
GeneScaffold_1125	280484	76985	77046	+	mir-200a	61	509140	37133	caucuuaccuggcagugcuugauuguaugacuggucuucuaacacugucugguaacgaugu	gugucaucuggaagaaccggcucccaggacccaucuuaccuggcagugcuugauuguaugacuggucuucuaacacugucugguaacgauguuuccugggggccacaug	caucuuaccuggcagugcuuga	uaacacugucugguaacgaugu
GeneScaffold_1125	280484	76773	76833	+	mir-200b	60	163979	17066	caucuuacgaggcagcauuggaugucauaucccucucuaauacugccugguaaugaugau	auauuggguguauguugacugggugguuaucuccaucuuacgaggcagcauuggaugucauaucccucucuaauacugccugguaaugaugaugauagccaucugcuagc	caucuuacgaggcagcauugga	uaauacugccugguaaugaugau
contig89417	1184	562	621	+	mir-202	59	3040	3	uuccuaugcauauaccucuuugagacuuaacuuuaaagaggaauagggcaugggaaaau	uuuucacucgcuguuccuuuuuccuaugcauauaccucuuugagacuuaacuuuaaagaggaauagggcaugggaaaauggggcugcagagguaauacacccaacgcccug		uuccuaugcauauaccucuuu
GeneScaffold_2004	1417104	40681	40741	+	mir-203a	60	1395558	35285	agugguucuuaacaguucaacaguucauuuccaaaauugugaaauguuuaggaccacuua	ccacuaagaagauucuggagucuuguugauuaagugguucuuaacaguucaacaguucauuuccaaaauugugaaauguuuaggaccacuuaaccaaucagacaauugcuu		gugaaauguuuaggaccacuua
GeneScaffold_2769	62388	7536	7595	-	mir-203b	59	1392563	50307	agugguucucaauaguucaacagucuuucuugauuuugugaaauguuuaggaccacuug	gaaucccggaacugaaacgcucucuuuggucuagugguucucaauaguucaacagucuuucuugauuuugugaaauguuuaggaccacuugaccacugagcaggagaucuc		gugaaauguuuaggaccacuug
contig320882	2415	1384	1441	+	mir-204-1	57	979866	10	uucccuuugucauccuaugccugggcucauacuaaagaggcuggggaggccaaggga	gaguccugugaccaauggccuucccuuugucauccuaugccugggcucauacuaaagaggcuggggaggccaagggacgcccagucgucacaccagcauccccccagca	uucccuuugucauccuaugccu
GeneScaffold_2132	120997	114229	114284	-	mir-204-2	55	1049284	2368	uucccuuugucauccuaugccuggggcauccaauaaggcagggacagcaaaggga	ggccucugugaccuuugaguuucccuuugucauccuaugccuggggcauccaauaaggcagggacagcaaagggacgcucagcugucaccccugaccccacucccucgggcc	uucccuuugucauccuaugccu
GeneScaffold_530	51912	6574	6629	+	mir-204-3	55	1049291	3602	uucccuuugucauccuaugccuggagcuuucagcaaggcagggacagcaaaggga	cccugaugugaccuguggguuucccuuugucauccuaugccuggagcuuucagcaaggcagggacagcaaagggaagcucagcugucaccacuugcuucaagcucccac	uucccuuugucauccuaugccu
GeneScaffold_1600	740437	405490	405549	-	mir-205a-1	59	626167	9651	uccuucauuccaccggagucuguauccaugguaaccagauuucaguggugugaagagua	ggguauaucauguguucuauccuucauuccaccggagucuguauccaugguaaccagauuucaguggugugaagaguaagaggcaugggguugaacguccaaaaccga	uccuucauuccaccggagu
GeneScaffold_168	1723178	849070	849128	-	mir-205a-2	58	626054	14665	uccuucauuccaccggagucugucuugagccaaucagauuucaguggcgugaagaaua	gaaccauccaugcauucuguccuucauuccaccggagucugucuugagccaaucagauuucaguggcgugaagaauaagaggcauggaauuugucguccgcacggauc	uccuucauuccaccggagu
GeneScaffold_2491	110184	51191	51251	+	mir-206-1	60	3178537	792739	acaugcuuccuuauaugcccauaugaauacgccaguuauggaauguaaggaagugugugg	aucaggaggaccaguuguugcuccuugugaggacaugcuuccuuauaugcccauaugaauacgccaguuauggaauguaaggaaguguguggucucaaggggucaggau		uggaauguaaggaagugugugg
GeneScaffold_3162	91892	31714	31770	+	mir-208	56	1717	495	cagcuuuuuguuugugcuauguugcuuuuaaaauguaagacgaacaaaaaguuugu	cguaauuccauccugcagaucagcuuuuuguuugugcuauguugcuuuuaaaauguaagacgaacaaaaaguuugucuguuagaugaccgagcaaccuuuguacuaaaccaa	cagcuuuuuguuugugcuaugu
GeneScaffold_520	29219	24648	24708	+	mir-20a-1	60	588934	7394	uaaagugcuuauagugcagguaguguuguccguaucuacugcagcgugagcacuucaagu	gucacgagugugagcggugcuaaagugcuuauagugcagguaguguuguccguaucuacugcagcgugagcacuucaaguccuucucacugccauccacaggucuccugc	uaaagugcuuauagugcagguag
GeneScaffold_918	835220	373326	373386	+	mir-20a-2	60	589625	15487	uaaagugcuuauagugcagguaguuguauguauuucuacugcagugugagcacuuaaagu	ugcguugguuccagcaguauuaaagugcuuauagugcagguaguuguauguauuucuacugcagugugagcacuuaaaguacuucuagaggcguacaucgucgcguggug	uaaagugcuuauagugcagguag	acugcagugugagcacuuaaagu
GeneScaffold_3767	231688	173694	173755	-	mir-20a-3	61	589013	12007	uaaagugcuuauagugcagguaguauugauaccuggccuaccgcccuguaagcacuuaucu	uaguucggugaaguguuugcuaaagugcuuauagugcagguaguauugauaccuggccuaccgcccuguaagcacuuaucucaaacgcuggcacgauaguccucugucugacc	uaaagugcuuauagugcagguag	accgcccuguaagcacuuaucu
GeneScaffold_918	835220	373289	373349	+	mir-20a-4	60	589625		gcaggacacuggaagcaugcguugguuccagcaguauuaaagugcuuauagugcagguag	cuaggauggcugauguggccaccuguugcugcugcaggacacuggaagcaugcguugguuccagcaguauuaaagugcuuauagugcagguaguuguauguauuucuacu		uaaagugcuuauagugcagguag
scaffold08698	441355	72090	72146	-	mir-20b	56	153520	2233	caaagugcucacagugcagauaguuuacacucaucuacugcagucugugcacuuca	caugguagaccuggcagucccaaagugcucacagugcagauaguuuacacucaucuacugcagucugugcacuucaaguauuucaggucgccuucucacauacuugcaugug	caaagugcucacagugcagaua
contig348441	3121	888	947	-	mir-21-1	59	235447	3287	uagcuuaucagacugguguuggcuguuagauugcaaggcgacaacagucuguaggcugu	cacucucucggccugucagauagcuuaucagacugguguuggcuguuagauugcaaggcgacaacagucuguaggcugucugacauuuugagcucuuucaucucgaaccagc	uagcuuaucagacugguguugg	cgacaacagucuguaggcugu
GeneScaffold_4430	830957	429767	429827	+	mir-21-2	60	235396	640	uagcuuaucagacugguguuggcugcucuauugucacggcaacaacggucuguaagcugg	cucucucccgucccgucagcuagcuuaucagacugguguuggcugcucuauugucacggcaacaacggucuguaagcuggcugaaguucugggccaacggcuuugucc	uagcuuaucagacugguguugg
GeneScaffold_2214	125702	36501	36563	-	mir-210	62	143456	85360	agccacugacuaacgcacauugugccacuugcccauuccacugugcgugugacagcggcuaa	uagauaucuaaaagcaggugagccacugacuaacgcacauugugccacuugcccauuccacugugcgugugacagcggcuaaccuguuuuuggggaagccacauugggccgg	agccacugacuaacgcacauug	cugugcgugugacagcggcuaa
GeneScaffold_4327	67174	47133	47199	+	mir-212	66	13356	2811	accuuggcuuuagacugcuuacugcuccccagcugacagcccaguaacagucuacagucauggcua	cccugagccugagccucagcaccuuggcuuuagacugcuuacugcuccccagcugacagcccaguaacagucuacagucauggcuacugaagccgggcagccgcucccccgcc	accuuggcuuuagacugcuuacu	uaacagucuacagucauggcua
GeneScaffold_3026	162984	83514	83574	+	mir-214	60	407849	4959	ugccugucuacacuugcugugcagacauucugcuccuguacagcaggcacagacaggcag	cuuuugaagacuaucaguguuguggugugucugccugucuacacuugcugugcagacauucugcuccuguacagcaggcacagacaggcagacagauggcagccccgc		acagcaggcacagacaggcag
scaffold03540	3266	55	118	-	mir-216a	63	22379	2262	aaaucucagcuggcaacugugagucuuucacuaucugcacucacaauggccgcugggauuaug	guucugcugcgcguugguaaaaucucagcuggcaacugugagucuuucacuaucugcacucacaauggccgcugggauuaugcuaaacguagcgcggcggcggcuacgcug	aaaucucagcuggcaacuguga	ucacaauggccgcugggauuau
scaffold03540	3266	798	858	-	mir-216b	60	46998	1662	uaaucucugcaggcaacugugaugguguguuuauaaaucucacaaucaccuggagagauu	accaaggggacagacuggguaaucucugcaggcaacugugaugguguguuuauaaaucucacaaucaccuggagagauucugcagucugucucacuaaacgacuccagcua	uaaucucugcaggcaacuguga
contig368314	318	111	169	+	mir-217	58	45661	10957	uacugcaucaggaacugauuggcugaugccuaguggccaacaguaccugaugcauuuc	agacaaucugguguggaugauacugcaucaggaacugauuggcugaugccuaguggccaacaguaccugaugcauuuccuucagcaccaaaagaagcaucucaaaagucccu	uacugcaucaggaacugauugg	caacaguaccugaugcauuuc
GeneScaffold_119	1330551	1024228	1024285	-	mir-2187	57	155	93	uuuaauuaguauagccuguuuuagugaucucagcaauucuuuacaggcuaugcuaau	ucugaauugaugauucuggcuuuaauuaguauagccuguuuuagugaucucagcaauucuuuacaggcuaugcuaaucugugccagaaucagcaaugcaauugggacggauu	uuuaauuaguauagccuguuuu
contig159248	791	350	409	-	mir-2188	59	394467	22307	aagguccaaccucacauguccugugcagcuguaggaaggcuguguggggucagaccuau	auaauaucaguggcgugggaaagguccaaccucacauguccugugcagcuguaggaaggcuguguggggucagaccuauccuacacugcuuguauucuucccgccuucgagg	aagguccaaccucacauguccu
GeneScaffold_3401	336669	218692	218758	+	mir-218a-1	66	946084	417	uugugcuugaucuaaccauguggcccccuccuguugugacaucacaugguuccgucaagcgccagg	cugugaagugcagcugucucuugugcuugaucuaaccauguggcccccuccuguugugacaucacaugguuccgucaagcgccagggaucgccuggcacgcgcccaccug	uugugcuugaucuaaccaugug
contig203168	235	54	120	-	mir-218a-2	66	946320	541	uugugcuugaucuaaccauguggcugccgggucaaauagugggacaugguuccgucaagcaccagg	guguagagcagguuguuccuuugugcuugaucuaaccauguggcugccgggucaaauagugggacaugguuccgucaagcaccagggaacggccgcgcacgagcccgcgcac	uugugcuugaucuaaccaugug
GeneScaffold_3571	877190	41288	41346	+	mir-218b	58	184	70	aggugcuugguacaaccauggacagaagacgcacugcaugguuagaucaagcacaaug	caagugcucgcaagccuccaaggugcuugguacaaccauggacagaagacgcacugcaugguuagaucaagcacaaugggguccugggcaaagacauccacccguugguga	aggugcuugguacaaccaugga
GeneScaffold_3565	325219	236431	236491	-	mir-219-1	60	388279	6127	uguccaaacgcaauucuugagucacgucaaaacucaaccgcaagaauuguguauggacau	acccuguuuagagucucuagcggcugauuguccaaacgcaauucuugagucacgucaaaacucaaccgcaagaauuguguauggacaucuguugcugcggacuccaau		agaauuguguauggacau
GeneScaffold_752	378732	202020	202075	-	mir-219-2	55	21122	6740	uguccaaacgcaauucuuguaucucugaaaccaggaguugugcauggacaucuaa	acucagagucuaggguugauuguccaaacgcaauucuuguaucucugaaaccaggaguugugcauggacaucuaacacucggcugcugcuaaacagauccagaugaguca		ggaguugugcauggacaucuaa
GeneScaffold_1282	193171	19894	19952	-	mir-219-3	58	6703	3803	uguccaaacgcaauucuuguguuccugguggcagcaggaguugugacuggacaucugc	ggugugucucucugacugggggcucgagguugauuguccaaacgcaauucuuguguuccugguggcagcaggaguugugacuggacaucugcccucuggccucuacuaccgg	uguccaaacgcaauucuug
contig364380	394	190	246	+	mir-22	56	10308	6485	cguucuucacuagcuagcuuuacgccgcgcucacgcuaaagcugccaguugaagag	ccagcccggugcaucacagucguucuucacuagcuagcuuuacgccgcgcucacgcuaaagcugccaguugaagagcuguugugaguaaccaugacaaccggccacccccu	cguucuucacuagcuagcuuua	aagcugccaguugaagag
contig337589	1304	767	830	+	mir-221-1	63	340795	20495	accuggcauacaauguagauaucuguguuguccaauucuacagcuacauugucugcuggguuu	uggugucaaacgcuguugcuuuauccugaaccuggcauacaauguagauaucuguguuguccaauucuacagcuacauugucugcuggguuucuggcuagcaauauaa		agcuacauugucugcuggguuu
contig307202	851	158	220	-	mir-221-2	62	334442	11488	acccggcauacauuguaggauucugugugggugaagcgacagcuacauugucugcuggguuu	uuguacugguuguacuggguguuauucuggacccggcauacauuguaggauucugugugggugaagcgacagcuacauugucugcuggguuucagacggcacccccaugacc	acccggcauacauuguaggauu	agcuacauugucugcuggguuu
scaffold00071	35522	21723	21784	+	mir-222a	61	267633	19228	ugcucaguacucaguguagauccuguggggcaggcagcagcuacaucuggcuacugggucu	gugauggugaagacguucgguggccagcaguugcucaguacucaguguagauccuguggggcaggcagcagcuacaucuggcuacugggucucugcuggcggccaug	ugcucaguacucaguguagauc	agcuacaucuggcuacugggucu
contig337589	1304	317	378	+	mir-222b	61	267659	22452	ugcucaguaggcaguguagauccuguuuagcaaucagcagcuacaucuggcuacugggucu	accgugucccgcugccucucggcgcugucaguugcucaguaggcaguguagauccuguuuagcaaucagcagcuacaucuggcuacugggucucugaaggcgcugccca	ugcucaguaggcaguguagau	agcuacaucuggcuacugggucu
contig60406	1266	326	388	-	mir-223	62	359	74	gggguauuugacaaacugacacucugucuuuuaguguccagcucagcuugucaaauacacua	cgggacugaagacuagugacgucucacuugggguauuugacaaacugacacucugucuuuuaguguccagcucagcuugucaaauacacuaagugggacgccgccuccugaa		gcucagcuugucaaauacacua
GeneScaffold_4258	478324	86656	86711	-	mir-22a-1	55	683667	53	cuucacuggcaagcuuuacguuccuguuguacugcuaaagcugccagcugaagaa	cccuggucugcacaacgcuggcauguggcaguucuucacuggcaagcuuuacguuccuguuguacugcuaaagcugccagcugaagaacugucacggucugcacugca	cuucacuggcaagcuuua	aagcugccagcugaagaa
GeneScaffold_1627	381804	222062	222117	-	mir-22a-2	55	686255	98	ucuucacuggcaagcuuuaugucauauguaccaacuaaagcugccagcugaagaa	auucugggugccucguggcugacccacaucaguucuucacuggcaagcuuuaugucauauguaccaacuaaagcugccagcugaagaacuguugugguuggcucuuuc	ucuucacuggcaagcuuuaugu	aagcugccagcugaagaa
contig99852	2655	2401	2463	+	mir-23a-1	62	250307	799	gggauucccggcagagugauuuuugagaauaagacacugaaucacauugccagggauuucca	aaauccuguguguuguuacuguuggccagggggauucccggcagagugauuuuugagaauaagacacugaaucacauugccagggauuuccaauggcuugcagggaga		aucacauugccagggauuucca
contig135158	1054	804	865	-	mir-23a-2	61	247118	536	ggauuccuggcagagugauuuuguugugaugucauguaaaucacauugccagggauuucca	ccgggcugcugauugcuugcuccagcuggagggauuccuggcagagugauuuuguugugaugucauguaaaucacauugccagggauuuccaaccagcugcagccccacugc		aucacauugccagggauuucca
GeneScaffold_1112	1165269	351352	351417	-	mir-23a-3	65	244721	366	gggguuccuggcaccgugauuuggugcacaaagagaaacaaaaaucacauugccagggauuucca	ccugcucagaccauugcuguggugggggggguuccuggcaccgugauuuggugcacaaagagaaacaaaaaucacauugccagggauuuccacuccuucacagcucgccugg		aucacauugccagggauuucca
contig256800	671	175	233	-	mir-23b	58	227722	1301	ggguuccuggcgugcugauuugugauuuaugauaaaaucacauugccagggauuacca	aaaaugaucauguucuuucaugucuggguugugaggguuccuggcgugcugauuugugauuuaugauaaaaucacauugccagggauuaccacacaaccccgacccagccgg		aucacauugccagggauuacca
GeneScaffold_4493	206692	201871	201930	-	mir-24-1	59	134342	1077	ugccugcuguacugauaaucagugugcgacgucagcuggcucaguucagcaggaacaga	ccucccuacugacccggccgggcugggcuccugugccugcuguacugauaaucagugugcgacgucagcuggcucaguucagcaggaacagaggacuggucucacugcucca		uggcucaguucagcaggaacaga
GeneScaffold_1112	1165269	349424	349481	-	mir-24a-1	57	53398	3157	gugccuacugaacugguaucaguguuuuaucugaaacuggcucaguucagcaggaac	cccccguacgguccuuccaggucuaccccucccgugccuacugaacugguaucaguguuuuaucugaaacuggcucaguucagcaggaaccgaagugguagccguagucc		uggcucaguucagcaggaac
GeneScaffold_2105	2325437	1931717	1931775	+	mir-24a-2	58	1063	700	ugccuacuguacuggaaucagugugaccaugaaacuggcucaguccagcagggacagc	uugaagaccccuggguuaggguuuauguacuccugugccuacuguacuggaaucagugugaccaugaaacuggcucaguccagcagggacagcagugagacccgauuucugg	ugccuacuguacuggaaucagu
GeneScaffold_1288	2654678	2079155	2079214	-	mir-24a-3	59	132897	3107	ugccuacugagcugauuaucaguccuacagaaccacuggcucaguucagcaggaacagg	ugcgcaguccgagacacgggccugggacuccugugccuacugagcugauuaucaguccuacagaaccacuggcucaguucagcaggaacaggagucaggccugcuccucacc		uggcucaguucagcaggaacagg
contig393630	751	354	415	+	mir-24b	61	52114	3646	ugccuacugagcugauaacaguuagaugucaaaacaagcacuggcucaguucagcaggaac	uggugccgucguuugggcucaaccuccugugccuacugagcugauaacaguuagaugucaaaacaagcacuggcucaguucagcaggaaccggaguuacgccuucaau		uggcucaguucagcaggaac
GeneScaffold_3767	231688	173041	173101	-	mir-25	60	177771	3235	aggcggagacucgggcaauugccagccuucccagacggcauugcacuugucucggucuga	guugaaccucugagagacuugccgguguugagaggcggagacucgggcaauugccagccuucccagacggcauugcacuugucucggucugacagugccggcacagcgcauc		cauugcacuugucucggucuga
GeneScaffold_2026	392610	277330	277390	-	mir-26-1	60	1441775	9362	uucaaguaauccaggauaggcugguucacaaccgcacggccuauuuuugauuacuuguuu	uuuuuuuggccauggcuugguucaaguaauccaggauaggcugguucacaaccgcacggccuauuuuugauuacuuguuucaggaaaugguaccuggcagcggcggagcuga	uucaaguaauccaggauaggcu
GeneScaffold_3167	113050	58038	58099	-	mir-26-2	61	1442424	6424	uucaaguaauccaggauaggcuguguuguccugguuggccuauucacgauuacuugccccu	cauggccgacuccaacccaguucaaguaauccaggauaggcuguguuguccugguuggccuauucacgauuacuugccccugggugagaguccuggaucagcgagggaccac	uucaaguaauccaggauaggcu
GeneScaffold_827	342440	75167	75228	+	mir-26-3	61	1442440	401	uucaaguaauccaggauaggcuguuuuugucugcuccggccuguccaggaagacuugcacu	gucuccucgcugugacccuguucaaguaauccaggauaggcuguuuuugucugcuccggccuguccaggaagacuugcacuggggggccgugacugcucugcaagggau	uucaaguaauccaggauaggcu
GeneScaffold_2973	221110	151876	151939	+	mir-26b	63	305636	647	uucaaguaauccaggauagguuuguucugacaagcaguaaagccuauucaggaugacuuguuu	gaauucugggccgggccugguucaaguaauccaggauagguuuguucugacaagcaguaaagccuauucaggaugacuuguuucaggaacgccgcccucacuccacgcc	uucaaguaauccaggauagguu
contig145249	552	115	177	-	mir-27b	62	122116	7217	agagcuuagcugauuggugaacagugauugaucuccucuuuguucacaguggcuaaguucug	gcuguaaccucugucuccagccaggugcagagcuuagcugauuggugaacagugauugaucuccucuuuguucacaguggcuaaguucugcaccugaggagagcaugacccu	agagcuuagcugauuggugaaca	uucacaguggcuaaguucug
scaffold03886	4646	4252	4313	-	mir-27c	61	123623	2113	aggacuuaacacgcaugugaacaguguaaguguccuccguguucacagugguuaaguucug	cacacagagacagcagguugcguggcagcaggacuuaacacgcaugugaacaguguaaguguccuccguguucacagugguuaaguucugccgccacaagcccacacuca		uucacagugguuaaguucug
GeneScaffold_2105	2325437	1930293	1930355	+	mir-27d	62	83704	39	agagcuuagcucauuagugagcaccgaggcaaacccuuuuguucacaguggcuaaguucagu	cacacagagacagcagguugcguggcagcaggacuuaacacgcaugugaacaguguaaguguccuccguguucacagugguuaaguucugccgccacaagcccacacuca		uucacaguggcuaaguucagu
GeneScaffold_1112	1165269	350546	350610	-	mir-27e	64	83496	3882	agagcuuagcuaauuggugagcauugaucccugcaauguguuguucacaguggcuaaguucagu	agcgagccagugagucgcccagggcacagagcuuagcuaauuggugagcauugaucccugcaauguguuguucacaguggcuaaguucagugcccgaggugaaauagauga	agagcuuagcuaauuggugagca	uucacaguggcuaaguucagu
GeneScaffold_1606	54859	51823	51883	+	mir-29a-1	60	147486	142	acugauuucuuucgguguucagagucuucuuguguuucuagcaccauuugaaaucgguua	gugcaagcuuaagguccucuuuuccaagguugacugauuucuuucgguguucagagucuucuuguguuucuagcaccauuugaaaucgguuacaaugaaggauaccucau		uagcaccauuugaaaucgguua
contig73237	1752	1317	1377	+	mir-29a-2	60	147764	1971	acugguuuccucuggugcauagaguaagucuagccuucuagcaccauuugaaaucgguua	ccguacgcuauauuuuuccccacucacagaugacugguuuccucuggugcauagaguaagucuagccuucuagcaccauuugaaaucgguuaugacacuggggaacguug		uagcaccauuugaaaucgguua
contig10139	620	147	208	-	mir-29b-1	61	28326	479	gcugguuuccgaugguggcuuagagugcgguccuccaucuagcaccauuugaaaucagugu	gaaccgacccucagaaauacuccccuuggaagcugguuuccgaugguggcuuagagugcgguccuccaucuagcaccauuugaaaucaguguucuuguggugggaugugaac		uagcaccauuugaaaucagugu
contig73237	1752	1119	1181	+	mir-29b-2	62	28326	874	cugguuucacguggugguuuagauuugaguuccuguugucuagcaccauuugaaaucagugu	cgugcgaccgcuaaagccuucccccagaugcugguuucacguggugguuuagauuugaguuccuguugucuagcaccauuugaaaucaguguucuuggggagagaggauc		uagcaccauuugaaaucagugu
GeneScaffold_3956	702956	702072	702134	+	mir-29b-3	62	19567	279	cugauuuccucuggugguuuagguguugcuaauuacagucuagcaccauaugaaaucagugu	guacccaacaaagcccucugcacccagaaccugauuuccucuggugguuuagguguugcuaauuacagucuagcaccauaugaaaucaguguucuuggcugccggacuau		uagcaccauaugaaaucagugu
GeneScaffold_179	414312	149124	149182	+	mir-29c-1	58	7053	2191	ccgguuucaggugguguuuuagaguaccagauccaaucuagcaccauuugaaaucggu	gaacagauccagaacacguccugcccagggaaccgguuucaggugguguuuuagaguaccagauccaaucuagcaccauuugaaaucgguguuccugagcuggaaacccc	ccgguuucaggugguguuuuaga	uagcaccauuugaaaucggu
GeneScaffold_179	414312	149525	149584	+	mir-29c-2	59	147486	1834	accguuuucuucugguguuuagaguucauuuagugucuagcaccauuugaaaucgguua	cacaagcuauaauuagcccucuuaccaaggcugaccguuuucuucugguguuuagaguucauuuagugucuagcaccauuugaaaucgguuacaauguagagggacgauc		uagcaccauuugaaaucgguua
GeneScaffold_4358	103718	10927	10985	-	mir-301a	58	143407	1071	cucugacuucauugcacuacuguauuggacagcuagcagugcaauaguauugucaaag	ccaugaacccaccugacaaugcugcuggcaggugcucugacuucauugcacuacuguauuggacagcuagcagugcaauaguauugucaaagcaucugaugguugcugagau		cagugcaauaguauugucaaag
contig149088	451	252	311	-	mir-301c-1	59	254025	3226	ccaugaugacguugcacuacuguuccaaacgcccaagcagugcaacaguauugucauag	caaacaggcucagaaccugcugggguccucugccaugaugacguugcacuacuguuccaaacgcccaagcagugcaacaguauugucauagcagagggccuacgcacaucc		cagugcaacaguauugucauag
contig78289	1039	485	544	-	mir-301c-2	59	1436165	7687	cuuugacaauguugcacuacuguaccaucuauucuagcagugcaauaguauugucauag	uggccgugugcugacacaugcugaggucaggugcuuugacaauguugcacuacuguaccaucuauucuagcagugcaauaguauugucauagcauuuagccucagcacucaa		cagugcaauaguauugucauag
GeneScaffold_109	27944	2960	3022	-	mir-30a	62	245596	50085	uguaaacauccuugacuggaagcuagugcuuuguccuggagcuuucagucggauguuugcag	cuuuuggcagucggggcuacuguaaacauccuugacuggaagcuagugcuuuguccuggagcuuucagucggauguuugcagcagccaacugcuauagucccaugauuagag	uguaaacauccuugacuggaagcu	cuuucagucggauguuugcag
GeneScaffold_1709	141234	6949	7013	-	mir-30b	64	87213	1439	uguaaacauccuacacucagcuguagccacguugaccacaggcugagagaaggcuguuuacuuu	gggguucagaccucaguuuauguaaacauccuacacucagcuguagccacguugaccacaggcugagagaaggcuguuuacuuuaacugucugaagcgugcaccccaugaaa	uguaaacauccuacacucagcu
GeneScaffold_1085	117079	49082	49142	+	mir-30c-1	60	326400	1840	uguaaacauccuacacucucagcuguguccugaaggagcugggagagggguguuuaugcu	augguuaccgucuacuggaguguaaacauccuacacucucagcuguguccugaaggagcugggagagggguguuuaugcuucuggugauggagagacagcgacugcgc	uguaaacauccuacacucucagcu
GeneScaffold_109	27944	1148	1210	-	mir-30c-2	62	18695	133	uguaaacauccuacacuuucggcgucugcccucauguggccgggagugggacuguuugcgcu	gauauucgaguuccggguaguguaaacauccuacacuuucggcgucugcccucauguggccgggagugggacuguuugcgcugcccggcucggaacaacauggcuagaucug	uguaaacauccuacacuuucgg
GeneScaffold_1709	141234	7206	7265	-	mir-30d	59	159687	25561	uguaaacauccccgacuggaagcugucacucaguaaagcuuucagucugauguuugcac	ucuuccagauaguuuggagcuguaaacauccccgacuggaagcugucacucaguaaagcuuucagucugauguuugcacccgccaacugucuucagcaccgucacgguacau	uguaaacauccccgacuggaagcu	cuuucagucugauguuugcac
GeneScaffold_1085	117079	48764	48828	+	mir-30e	64	243681	50483	uguaaacauccuugacuggaagcugcauucugacccuuuaaggcuuucagucggauguuugcag	ugauggcagcuuggaggugcuguaaacauccuugacuggaagcugcauucugacccuuuaaggcuuucagucggauguuugcagcuucuuguugcccccgucaaccaaugac	uguaaacauccuugacuggaagcu	cuuucagucggauguuugcag
GeneScaffold_1111	276515	103251	103306	-	mir-31	55	2829	215	uggcaagauguuggcauagcugcugagacggucugcuaugccauccgauugccac	uggaagugggcggcgaaagguggcaagauguuggcauagcugcugagacggucugcuaugccauccgauugccaccuuucucugcuccuuggcaccucuccucuccacgug	uggcaagauguuggcauagcu
GeneScaffold_1755	707521	666477	666536	+	mir-33	59	5481	496	gugcauuguaguugcauugcauguguuucugccgggugcaaugugucugcagcgcaaca	uucgcacggacggggcuguggugcauuguaguugcauugcauguguuucugccgggugcaaugugucugcagcgcaacacagaaccaggccacucgcacccucgacacc	gugcauuguaguugcauug
GeneScaffold_1790	393785	294559	294620	-	mir-338-1	61	493053	59	aacaacauccuggugcugcccgggugugugcagcagaacuccagcaucagugauuuuguug	gacagcagggugcaacgugccuccccgggggaacaacauccuggugcugcccgggugugugcagcagaacuccagcaucagugauuuuguugccuuggggagugcgaucuca		uccagcaucagugauuuuguug
GeneScaffold_2140	209113	179542	179603	-	mir-338-2	61	493106	3967	aacaacauccuggugcugauugaguaguugugauauaacuccagcaucagugauuuuguug	accugugcgcccucugcuggucuccccuugcaacaacauccuggugcugauugaguaguugugauauaacuccagcaucagugauuuuguugccgggggcgagccucacucu		uccagcaucagugauuuuguug
GeneScaffold_640	47814	8792	8852	-	mir-338-3	60	493927	2101	aacaauauccuggugcugcuugaguucugcuuccacacuccagcaucagugauuuuguug	acucugccguccucagacugauugcuuccuggaacaauauccuggugcugcuugaguucugcuuccacacuccagcaucagugauuuuguugcagggggcggucgcugcucg		uccagcaucagugauuuuguug
GeneScaffold_4582	280010	174801	174866	-	mir-34	65	189195	7644	uggcagugucuuagcugguuguugugaggagugagaacgaagcaaucagcaaguauacugccgca	gccuacuguggguguuucucuggcagugucuuagcugguuguugugaggagugagaacgaagcaaucagcaaguauacugccgcagaaacucucgcgauauaugggcccugg	uggcagugucuuagcugguugu
scaffold08698	441355	71693	71762	-	mir-363	69	1471	413	cggguggaugacuucgcaauuuuaauuccauuuaagaucugacugaaaauugcacaguauccaucugua	acggcuguuugucuggcuguuuucggguggaugacuucgcaauuuuaauuccauuuaagaucugacugaaaauugcacaguauccaucuguaauccgccagaucuagcgaac		aauugcacaguauccaucugua
GeneScaffold_4492	812109	289041	289103	+	mir-365	62	59376	316	agggacuuuuaggggcagcuguguuuaauuaacccagucauaaugccccuaaaaauccuuau	gagagugagaaaaaggcagcaagaaaagugagggacuuuuaggggcagcuguguuuaauuaacccagucauaaugccccuaaaaauccuuauugcucuugcaauggucaa		uaaugccccuaaaaauccuuau
contig384549	947	352	410	+	mir-375	58	19357	1198	acguugagccccacgcacaauaccugaaggugaaguuuuguucguucggcucgcguua	uauggucugacuguugauggucuguauuugccucacguugagccccacgcacaauaccugaaggugaaguuuuguucguucggcucgcguuaagcagguacaggugugca	acguugagccccacgcacaaua	uuuguucguucggcucgcguua
contig639480	375	194	257	-	mir-4046	63	145931	1680	ucaguaacuggaaucugucccugcugugugucuccgaucgcagggucaggcugguuacugcac	cuguguugugugucccaggaucaguaacuggaaucugucccugcugugugucuccgaucgcagggucaggcugguuacugcacccuggggggcgcccucucucccaaugcaau	ucaguaacuggaaucugucccug
GeneScaffold_1125	280484	78518	78577	+	mir-429	59	153636	2255	gucuuaccagacacgguuagauuuaaugaucugugucuaauacugucugguaaugccgu	ugaaggugagaagugcucagccccuugauagacgucuuaccagacacgguuagauuuaaugaucugugucuaauacugucugguaaugccgucuauuaaguggcgcua		uaauacugucugguaaugccgu
contig847582	172	74	134	+	mir-430a-1	60	45907	16949	acccuaacuggagcauugacuugucuuuuguaaauuaaguaagugcuacuuguuggguua	aagcauuugucaaacguauuacccuaacuggagcauugacuugucuuuuguaaauuaaguaagugcuacuuguuggguuaguuuuacuugacuuacacaaccauaucag	acccuaacuggagcauugacu
GeneScaffold_245	24597	759	818	+	mir-430a-2	59	53151	1774	accccaacaggagcauugacuggucuuuuuaaauucaguaagugcuacuuguuggggua	auccauuugucguaaguaucaccccaacaggagcauugacuggucuuuuuaaauucaguaagugcuacuuguugggguauuuuuacuugaauuacacagccauaucau		uaagugcuacuuguuggggua
contig617340	273	203	263	+	mir-430a-3	60	12703	17026	acccuaaccggagcauugacuugucuuuuuuaaauuaaguaagugcuauuguugggguag	augcauuugucaaacguauaacccuaaccggagcauugacuugucuuuuuuaaauuaaguaagugcuauuguugggguaguuuuacuugac	acccuaaccggagcauugacu
contig842629	147	66	124	+	mir-430b-1	58	104589	3630	accugaaauagaggcauugguggucucuaaauuccauaagugcuucucuuugugguug	cugcuuguucucaaauuuuaaacucggcaagauaaccugaaauagaggcauugguggucucuaaauuccauaagugcuucucuuugugguugucuugaucggcucuugu		accugaaauagaggcauuggug
contig863161	115	24	82	-	mir-430b-2	58	425171	132	accugaaauaggggcguugguggucucuaaauuccauaagugcuucucuuugggguug	auuuuaaacucagcaagauaaccugaaauaggggcguugguggucucuaaauuccauaagugcuucucuuugggguugucuugaucgggucaugucuuccac		uaagugcuucucuuugggguug
contig536555	271	88	148	-	mir-430c-1	60	51822	63844	acccuaacaggagcauugacuugucuuguuuacauagaguaagugcuacuuguuggggua	augcauuugucaaaagucuuacccuaacaggagcauugacuugucuuguuuacauagaguaagugcuacuuguugggguaguuuuacuugacuuacacaaccauaucgacu	acccuaacaggagcauugacu
GeneScaffold_245	24597	631	689	+	mir-430d-1	58	104549	588	accugaaauagaggcauugguggugauuugauuccuuaagugcaucucuuugggguug	cugcuuguucucaaauuuuaaacacagcaagauaaccugaaauagaggcauugguggugauuugauuccuuaagugcaucucuuugggguugucuugauugggucuuguuu	accugaaauagaggcauuggug
GeneScaffold_245	24597	879	936	+	mir-430d-2	57	3608	1902	accugaaauaguggcauuggugguaauuugauuccauaagugcuucuuuuuggggug	cucuuaaacucagcaagaugaccugaaauaguggcauuggugguaauuugauuccauaagugcuucuuuuuggggugcuuauauuguguacccucuucagaugaaggccgua		uaagugcuucuuuuuggggug
contig662347	573	79	137	-	mir-430d-3	58	425171	537	accugaaaucgagccauuggugguaauuugauuccauaagugcuucucuuugggguug	auuuugaacucagcaagauaaccugaaaucgagccauuggugguaauuugauuccauaagugcuucucuuugggguugucuugauugggucuugucuucaacucccaaccaau		uaagugcuucucuuugggguug
contig503801	423	8	65	-	mir-430d-4	57	104659		accugaaauagaggcauuggugguaauuugauuccauaagugcucccuuugggguug	uccauccuuaaccaguuacacuuuaacucuccaagauaaccugaaauagaggcauuggugguaauuugauuccauaagugcucccuuugggguugucuugauu	accugaaauagaggcauuggug
GeneScaffold_4451	104767	23653	23711	-	mir-449a-1	58	8775	443	aggcagugucuuguuagcugguuuguuguguguuugccagcuuaccugcuacugcccu	cugagauugggucggcuggaaggcagugucuuguuagcugguuuguuguguguuugccagcuuaccugcuacugcccuccuacuauccauggaaaccaguaaggugcugucu	aggcagugucuuguuagcuggu	cagcuuaccugcuacugcccu
GeneScaffold_4451	104767	23964	24018	-	mir-449a-2	54	5607	157	aggcagugcaauguuaguugacguauuauuggucaauuaacaaugcucuggauc	uuaaguuguggcugguuuggaggcagugcaauguuaguugacguauuauuggucaauuaacaaugcucuggauccugacuugcuaccugagacuacaucacacuauuuaua	aggcagugcaauguuaguuga
GeneScaffold_4358	103718	10710	10773	-	mir-454	63	13936	698	acccuaucaguauugccccugcuguccacugaguucagaguagugcaauauugcuuauagggu	uaaucuugcauuuaccagaaaauccugcaacccuaucaguauugccccugcuguccacugaguucagaguagugcaauauugcuuauaggguuucaguguuggucuuaaaac		uagugcaauauugcuuauagggu
GeneScaffold_3249	442855	210641	210699	+	mir-455	58	80664	49467	uaugugcccuuggacuacaucguggaagccagcaccaugcaguccaugggcauauaca	acuccgaggucuccagacaucccugacguggggguaugugcccuuggacuacaucguggaagccagcaccaugcaguccaugggcauauacacuuaccucaaggcuuggguc	uaugugcccuuggacuacau	augcaguccaugggcauauaca
GeneScaffold_690	89941	36960	37022	+	mir-456-1	62	73468	8655	gcaggcaucuucccagccuccauguggauccaggaaucugcaggcugguuagaugguuguca	ggagcucaaccccgccgccggcucaugugagcaggcaucuucccagccuccauguggauccaggaaucugcaggcugguuagaugguugucacacgccaggccuuccuc		caggcugguuagaugguuguca
GeneScaffold_690	89941	37000	37073	+	mir-456-2	73	73468		caggcugguuagaugguugucacacgccaggccuuccuccuccuccuccuccuccuccuaaucaccgccugcc	cauguggauccaggaaucugcaggcugguuagaugguugucacacgccaggccuuccuccuccuccuccuccuccuccuaaucaccgccugccacccacuccagcugcc	caggcugguuagaugguuguca
GeneScaffold_205	75150	65115	65177	+	mir-4571	62	142	5	uaccuuguggugcaugcacuguguaaauaugaacacagagcauguaccauauugugcaugcu	cuguguaaagaugaacacagagcauguaccuuguggugcaugcacuguguaaauaugaacacagagcauguaccauauugugcaugcucuguguaaaguugaacacag	uaccauauugugcaugcu
contig148200	410	34	92	-	mir-458	58	78927	7013	agcgccauuuccagaguuaucagugaaugaugauuucauagcucuuuaaaugguacug	accguggcccugggccacucuguuccccaugguagcgccauuuccagaguuaucagugaaugaugauuucauagcucuuuaaaugguacugccacaggcauucaacgacc	agcgccauuuccagaguuauca	auagcucuuuaaaugguacug
GeneScaffold_377	725973	671954	672012	+	mir-460	58	1966	491	ccugcauuguacacacugugcauauuugucaacagagcacagcgcauacaauguggau	acaaugagcaaugaggugaugggccuuacagccccugcauuguacacacugugcauauuugucaacagagcacagcgcauacaauguggaugcugugauaccaaauuucc		cacagcgcauacaauguggau
GeneScaffold_1201	252062	84038	84097	+	mir-462	59	41279	150	uaacggaacccauaauacagcugugguugugcacagcagcugguuauggcguccguuuc	gcguguagugaguggugcgguaacggaacccauaauacagcugugguugugcacagcagcugguuauggcguccguuucccucccacuucacagagggcgccguugccag	uaacggaacccauaauacag
contig153723	590	324	384	+	mir-466c	60	574		cauucuaugauguguguguguuugagaauguaacacacacacacaucaucauagauugaa	guugaagacuggacguuucucauucuaugauguguguguguuugagaauguaacacacacacacaucaucauagauugaaaagugccaagucgucagcaagcguuaguuu	cauucuaugauguguguguguu
contig308539	1305	563	624	-	mir-489	61	22791	1987	uggucguaugugugacgucauuuaguucaguggugggagugacaucauauguacggcugcu	agcacagccguugacauuggugguggccugguggucguaugugugacgucauuuaguucaguggugggagugacaucauauguacggcugcuaaacugcuacaugugacauc		ugacaucauauguacggcugcu
GeneScaffold_2467	889192	713676	713737	-	mir-499	61	57486	272	uuaagacuugcagugauguuuagggcauugaucacaugaacaucacuuuaagucugugcug	accaucucggagggaggcaguuaagacuugcagugauguuuagggcauugaucacaugaacaucacuuuaagucugugcuggcuccccucuccaucuacaccauggcaacc	uuaagacuugcagugauguuua
GeneScaffold_2692	287517	219912	219964	-	mir-551	52	12436		aucaagagugguucuggccaguuuuuuaaacauggcgacccauccuugguuu	auccccccccccagaugaaauuguuuacccuugggaaucaagagugguucuggccaguuuuuuaaacauggcgacccauccuugguuucugagguucugcaggauucc		gcgacccauccuugguuu
GeneScaffold_1541	155837	118740	118803	-	mir-7-1	63	322453	7823	uggaagacuagugauuuuguuguuuuuaguuagaugaaccgacaacaaaucacagucugccaa	uuccccuggcugcugcuguguggaagacuagugauuuuguuguuuuuaguuagaugaaccgacaacaaaucacagucugccaaauggcacaggcaccuccucuucugucucc	uggaagacuagugauuuuguuguu
GeneScaffold_3319	64305	52965	53029	-	mir-7-2	64	771	40	uggaagacaagugauuuuguuguuguaaccaugacaaccagacaacaagucccagucucccuca	acaacacguuuuggaugcuguggaagacaagugauuuuguuguuguaaccaugacaaccagacaacaagucccagucucccucaucauucaacacucucacuucugcucuuc	uggaagacaagugauuuuguuguu
GeneScaffold_2525	911208	808355	808416	+	mir-7-3	61	312194	195	uggaagacuagugauuuuguuguucuguaaaugaaccgacaacaagucauugucuuccuug	gaugaaggucgacugcagcauggaagacuagugauuuuguuguucuguaaaugaaccgacaacaagucauugucuuccuugcggcuucacggcaaaaacaacuagaaacgu	uggaagacuagugauuuuguuguu
GeneScaffold_3660	1326856	851092	851153	-	mir-7-4	61	250082	1767	uggaagacuagugauuuuguuguggcauugaugaaagaacaacaagucccagucuaccucu	aacgugcugguuguucugaauggaagacuagugauuuuguuguggcauugaugaaagaacaacaagucccagucuaccucucgguacaagcaauagucugcguucuaccuca	uggaagacuagugauuuuguugu
GeneScaffold_4119	279541	232117	232184	-	mir-7-5	67	312330	2047	uggaagacuagugauuuuguuguuguuaaauauugacuuucaugacaacaagucucugucucccuca	uccauuggcguggcgcaccuuggaagacuagugauuuuguuguuguuaaauauugacuuucaugacaacaagucucugucucccucagugagcugcguccucacuucucgcg	uggaagacuagugauuuuguuguu
GeneScaffold_3795	106997	75041	75098	+	mir-7132	57	14179	366	gacuuggucaaagcuccucaguacagcaacaacucugaggcguuuggaacaaguuca	ucuggcugucucuuccccuggacuuggucaaagcuccucaguacagcaacaacucugaggcguuuggaacaaguucaggguucgggacccaaucugccaggguuugga		gacuuggucaaagcuccucag
GeneScaffold_1698	88048	26932	26990	-	mir-7132b	58	5104	223	gacuuggucgaagcuccucaggcuuacuugaaccucugagauguuuggaacaaguaca	ccauagugucucugccccuggacuuggucgaagcuccucaggcuuacuugaaccucugagauguuuggaacaaguacagggucuggggcaaugucgugguggacugguggu		gacuuggucgaagcuccucagg
GeneScaffold_1196	130953	73700	73759	-	mir-7133	59	1214	95	gcugagguucaaacuguauguguguauugguccaguauaguuugauccacagcacaaag	uccuccgagaugcccucaaggaauggcucugaugcugagguucaaacuguauguguguauugguccaguauaguuugauccacagcacaaagagccuuuccuuaaaaacaca		uaguuugauccacagcacaaag
GeneScaffold_1708	183351	111827	111881	-	mir-7188	54	799	173	caggucugcuugaaaucugucugaagggucagacugguuucccgcagcccugca	gcgucuggcaccccucaacccucuggcacccccagugcaggucugcuugaaaucugucugaagggucagacugguuucccgcagcccugcaccgggucgggccaaacacaa	caggucugcuugaaaucugucu
contig110714	807	205	268	+	mir-722	63	1467	105	ugaaacguuuuagccaaaaauguuuucacgguaaagguguuuuuugcagaaacguuucagauu	aaagaccgcacuggaacagaaugggauuugaaacguuuuagccaaaaauguuuucacgguaaagguguuuuuugcagaaacguuucagauuccuuuauguucucccaca		uuuugcagaaacguuucagauu
GeneScaffold_2047	117650	90779	90835	+	Mir-723-3	56	94	27	ggccccagguagagcgccuucaccgcggacgcugaaggagcucuaccuggggccca	ggcuguagccccccacgucccgugguuggcugccguugggccccagguagagcgccuucaccgcggacgcugaaggagcucuaccuggggcccaacggcucccucacugcuc		aaggagcucuaccuggggccca
contig135381	663	281	340	+	Mir-723-1	59	4374	353	cggcaguuuuguaugauguuacuucugaugaacugaagacaucagauaaaucugugcuu	aggaugguccugagcucccuagcagcggggauaacggcaguuuuguaugauguuacuucugaugaacugaagacaucagauaaaucugugcuuauccucguuagccaaucac		agacaucagauaaaucugugcuu
GeneScaffold_830	297676	246016	246077	-	Mir-723-2	61	4374		ggcaguuuuuaaugauguuacuucuuuuuacucauagaagacaucagauaaaucugugcuu	gagcaccggggacgauagaguuacggauaaaggcaguuuuuaaugauguuacuucuuuuuacucauagaagacaucagauaaaucugugcuuauccuugcucaugaaacgau		agacaucagauaaaucugugcuu
GeneScaffold_880	122608	70240	70300	-	Mir-724	60	23765	1262	uuaaagggaauuugcgacuguuaaucaaagcguuagaacagccacaccuuccuuuuaaga	aacucccagcagacuggauuuaaagggaauuugcgacuguuaaucaaagcguuagaacagccacaccuuccuuuuaagaucuugccugcugcucuuucucacuggcugccc	uuaaagggaauuugcgacuguu
GeneScaffold_1908	90139	57442	57503	-	mir-725	61	19991	636	agcuggaaacuuugccugcaaauuuaagaguucaugaauuucagucauuguuucugguagu	acuuccuuucugacuuuauuguugcccauacagcuggaaacuuugccugcaaauuuaagaguucaugaauuucagucauuguuucugguagugugugcaacaacucaagcuc		uucagucauuguuucugguagu
GeneScaffold_3398	387740	325708	325773	+	mir-727	65	1511	99	ucagucuucaauuccuuccagcccgucgcuauggaaacugugaguugaggcgaauugaagacuaa	aaauguccuguaugucauuuucagucuucaauuccuuccagcccgucgcuauggaaacugugaguugaggcgaauugaagacuaaaaaugcuguccagauacaaguagcag	ucagucuucaauuccuuccag
GeneScaffold_1176	152364	123529	123589	-	mir-728-1	60	2155	12	aauguaguaguacuauaaguauacguggacaauggaaguauacuaaguacacuacguuua	aggcugguuuugucccguggcacucugggaaaauguaguaguacuauaaguauacguggacaauggaaguauacuaaguacacuacguuuauccagaggugcuugcugucu		auacuaaguacacuacguuua
GeneScaffold_3398	387740	327629	327691	+	mir-728-2	62	193		aaauguaguagacuauaaguauacaugaaaaugcagggaguauacuaaguacacuauguuua	cgucaugcagguauuugcaucucuugagaaaauguaguagacuauaaguauacaugaaaaugcagggaguauacuaaguacacuauguuuaaucaagggacgccacuuca		auacuaaguacacuauguuua
GeneScaffold_3838	296125	253111	253176	+	mir-730	65	9135	626	uccucauugugcaugcuguguguguguguuuauccgaguucgcccacagcgccugcaaugaggag	cagguguguguguugcgguguccucauugugcaugcuguguguguguguuuauccgaguucgcccacagcgccugcaaugaggaggcugcagcgcaccggaccucacacgu	uccucauugugcaugcugugugu
GeneScaffold_1201	252062	84822	84885	+	mir-731	63	14205	3509	aaugacacguuuucucccggauugcgaaacgcacgagcggcaaccgggaaucucgugucagcu	acuugcagagguugcucuucaaugacacguuuucucccggauugcgaaacgcacgagcggcaaccgggaaucucgugucagcuaagaaugacgucacuaaccacaacagaaa	aaugacacguuuucucccggauug
GeneScaffold_2255	487122	264673	264732	+	mir-734	59	7312	7997	gaacuauucugcaacauuuguugauguggaccuguaaguaaaugcugcagaauugugcu	ccucuuuaauuucaagagcugaacuauucugcaacauuuguugauguggaccuguaaguaaaugcugcagaauugugcuccucuugggauuguuuuucuccgccgcugccg		uaaaugcugcagaauugugcu
GeneScaffold_2066	79813	50115	50173	+	mir-737	58	4373	4401	guuuuuuuagguuuugauuuuuguaugcuggaugagaaaaucaagaccuaaagaaaau	ugacacucuguggugcuguaguuuuuuuagguuuugauuuuuguaugcuggaugagaaaaucaagaccuaaagaaaauccagcgcugcagcucuguacucucugcucucug	guuuuuuuagguuuugauuuu
GeneScaffold_3319	64305	19160	19222	-	mir-9-1	62	341049	17196	ucuuugguuaucuagcuguaugaguguuaagccuccuucauaaagcuagcuaaccgaaagua	aggcucgaaugcgaugggaggcugauccugucuuugguuaucuagcuguaugaguguuaagccuccuucauaaagcuagcuaaccgaaaguaggacuggccuccaaagccuc	ucuuugguuaucuagcuguauga
GeneScaffold_1980	1510134	219082	219141	-	mir-9-2	59	341185	195179	ucuuugguuaucuagcuguaugaguguucugcucgucauaaagcuagauaaccgaaagu	agccuuguugaagaauaggaaguggguuguuaucuuugguuaucuagcuguaugaguguucugcucgucauaaagcuagauaaccgaaaguaaaaacuacuuucagacucg	ucuuugguuaucuagcuguauga
GeneScaffold_2213	255591	52396	52457	-	mir-9-3	61	341142	192969	ucuuugguuaucuagcuguaugaguuuuaaaucccugucauaaagcuagauaaccgaaagu	gucccucgcaggacaggaggucuguuucugucuuugguuaucuagcuguaugaguuuuaaaucccugucauaaagcuagauaaccgaaaguagaaaugacuuccauuacug	ucuuugguuaucuagcuguauga
GeneScaffold_1983	630567	244690	244750	-	mir-9-4	60	341168	105048	ucuuugguuaucuagcuguaugaguuuaugaaauaucauaaagcuagagaaccgaacgua	cugccccuuuaagauaccuggcuuaguuuaucucuuugguuaucuagcuguaugaguuuaugaaauaucauaaagcuagagaaccgaacguauaaacuaauucugcagacuu	ucuuugguuaucuagcuguauga	uaaagcuagagaaccgaacgua
contig74416	720	161	222	+	mir-9-5	61	341174	194646	ucuuugguuaucuagcuguaugaguggcauacauucuucauaaagcuagauaaccgaaagu	gcgugaccaaggccugagggguugucuguuaucuuugguuaucuagcuguaugaguggcauacauucuucauaaagcuagauaaccgaaaguaacaagaaucccauuacacg	ucuuugguuaucuagcuguauga
GeneScaffold_416	136805	111103	111164	-	mir-9-6	61	341186	194646	ucuuugguuaucuagcuguaugagugguguacauucuucauaaagcuagauaaccgaaagu	aggauggguagccgaagggguuggcuguuaucuuugguuaucuagcuguaugagugguguacauucuucauaaagcuagauaaccgaaaguaacaagaaucccauuacacu	ucuuugguuaucuagcuguauga
GeneScaffold_3660	1326856	680877	680934	+	mir-9-7	57	341142	51512	ucuuugguuaucuagcuguaugaguuuuaauuucauaaagcuagagaaccgaaagua	cacgggcccuuuaagagacgacggguuaguuugugucuuugguuaucuagcuguaugaguuuuaauuucauaaagcuagagaaccgaaaguauuaacuaauccccaug	ucuuugguuaucuagcuguauga
scaffold07760	2298	2089	2144	-	Mir-92	55	28672	235	agguggggccgagcagcaaugcugcguagcgacgguauugcacuugucccggccu	gucggggggcgguaugaccuguccacuccgucacagguggggccgagcagcaaugcugcguagcgacgguauugcacuugucccggccugugaaggggcuaggagauaacca		uauugcacuugucccggccu
GeneScaffold_918	835220	373563	373619	+	mir-92a	56	28879	33527	agguugggagaggugacaaugcucuguuugggaugguauugcacuugucccggccu	uaaaagucuggucgaagccaucccuuuucugugcagguugggagaggugacaaugcucuguuugggaugguauugcacuugucccggccuguugaggacuuggggaac	agguugggagaggugacaaugcu
GeneScaffold_3767	231688	173468	173529	-	mir-93	61	172082	4537	aaaagugcuguuugugcagguagaagagucacccuuccuacugcaaaaccagcacuuaagg	ucgauucgcuccccggugucaaaagugcuguuugugcagguagaagagucacccuuccuacugcaaaaccagcacuuaaggcccacggguuagccauguucuacgucugaaug	aaaagugcuguuugugcagguag
GeneScaffold_4098	392819	12976	13040	+	mir-96	64	109429	3900	uuuggcacuagcacauuuuugcuucuguauauauacuuugagcaauuauguguggugccaauau	cccucuucuucuuugcccauuuuggcacuagcacauuuuugcuucuguauauauacuuugagcaauuauguguggugccaauaugggacgagacagucuugcaacuguggc	uuuggcacuagcacauuuuugcu
GeneScaffold_4232	383845	158911	158969	+	mir-99a	58	863554	11108	aacccguagauccgaucuuguggcaaauaugacagcacaaguucgcuucugcaggucu	cuauuuaaccauuugacacaaacccguagauccgaucuuguggcaaauaugacagcacaaguucgcuucugcaggucucugucauccuggugugaacuucgucaaacugcu	aacccguagauccgaucuugug

## Sheet: novel
Genome location	Length of reference	Precursor start	Precursor end	Strand	Provisional name	Length of precursor	5p count	3p count	Precursor sequence	Precursor including up stream and down stream sequences	Mature 5p sequence	Mature 3p sequence
contig01642	1189	1002	1059	+	miR-n1	57	169		agagggcaauaauaucacaucugugaaaagcugaugugugaucuuuguguccucagg	ucuguuuuacccugcuaaacagagggcaauaauaucacaucugugaaaagcugaugugugaucuuuguguccucaggagacggguguugaagauaucuggagggaucgag	agagggcaauaauaucacau
contig104160	1368	946	1000	-	miR-n2	54	395		ucuagucuacuguacuguacuguacuuuacuguacuguacucuagucuugacua	ucucgucgagacuaaacuagucuagucuacuguacuguacuguacuuuacuguacuguacucuagucuugacuaguuuggucuauucuacuacucgucuggucuacuau	ucuagucuacuguacugua
contig124093	1383	928	988	-	miR-n3	60	131	54	ccgucauaacagccuuuggaucaggaugguugccaugaccaagguuuaguuuugacguug	gcaguuuacugacuccgacaccgucauaacagccuuuggaucaggaugguugccaugaccaagguuuaguuuugacguugucuuuguugagauggacaucaguuuaaccaa	ccgucauaacagccuuuggau	caagguuuaguuuugacguug
contig183883	978	566	654	+	miR-n4	88	356		agccuguucauuagguaccuaaagccagagcuaaugcaagucuuucacagagauagccuguucauuagguaccuaaagccagagcuaa	aagauagccuguucauuagguaccuaaagccagagcuaaugcaagucuuucacagagauagccuguucauuagguaccuaaagccagagcuaacgcaagucuuucauag		uaccuaaagccagagcuaa
contig245730	645	498	586	+	miR-n5	88	266		ugcuaggguaauauccaucagguugacugccgcgcuggaguccaccaaggcguugagggaggcaaugggaugguucuugccuacguga	guuggaauccccagcuguuuugcuaggguaauauccaucagguugacugccgcgcuggaguccaccaaggcguugagggaggcaaugggaugguucuugccuacgugacggag	ugcuaggguaauauccaucagguug
contig274148	278	151	227	-	miR-n6	76	492		uccuuguuggccaugagcgggcuguccgaggcacucgucucccgcucccgcuggugacugucgaccaggugacagg	aggaguagcgggcgaggcuguccuuguuggccaugagcgggcuguccgaggcacucgucucccgcucccgcuggugacugucgaccaggugacaggcguagcccgcgucgu	uccuuguuggccaugagcggg
contig275034	1079	632	687	+	miR-n7	55	766		gggcgaacaggacaccuccgcuacgcgucgguguccuguucgcccugucggggcu	aucgaagauaagccccuucagggcgaacaggacaccuccgcuacgcgucgguguccuguucgcccugucggggcuuauuuucccgauaaugaccagcguucuuuacuu		uccuguucgcccugucggggcu
contig283494	636	574	630	-	miR-n8	56	214		ucugauagcuuguaaccaacgacgucugcgguuggcauuaaacgaguuguuaucug	cggugccucugcuucugauagcuuguaaccaacgacgucugcgguuggcauuaaacgaguuguuaucugcugguauucuguaaaacuucaggucacuguuuacagaau	ucugauagcuuguaaccaacgacgu
contig343938	643	94	164	-	miR-n9	70	114		cggcugguuuaagcacccucaccugagccgacucuggcugacuggucaggcugcuuaaaccagccaucaa	uggauugugugugugguugacggcugguuuaagcacccucaccugagccgacucuggcugacuggucaggcugcuuaaaccagccaucaaccgggccgguuugaagaguuu	cggcugguuuaagcacccuca
contig34595	1823	1197	1255	-	miR-n10	58	1627	432	uaagucucacaccagugcaaaacaaaacacaucaagcugcucgggugugggaccauga	cgguucuguccacgucgguuuaagucucacaccagugcaaaacaaaacacaucaagcugcucgggugugggaccaugacugcgguggacucuucucuucagagaccgucaag	uaagucucacaccagugcaaaa	cugcucgggugugggaccauga
contig35111	1507	184	265	+	miR-n11	81	516		ggcaacaaucccauucuucuccuugucgcgguucaguauacuucacauugauguggacgcggaagaaccaggaacgucgga	gaggugccuaagcgcugcccggcaacaaucccauucuucuccuugucgcgguucaguauacuucacauugauguggacgcggaagaaccaggaacgucggagaacccaacg	ggcaacaaucccauucuucuc
contig35482	615	427	484	+	miR-n12	57	11777		acgccucgacauccuguccauguauaucacaaacaggauuggugacaaggcgcagcc	aaccccuccccaccacgacuacgccucgacauccuguccauguauaucacaaacaggauuggugacaaggcgcagcccuggcggagaccagcacccacugagaacgaaacug	acgccucgacauccuguccaug
contig356933	505	258	316	+	miR-n13	58	4143		agaauaaugccagcagucggucagcguguagcagagacccacccugguguuauuagga	caccuguugccggggcggucagaauaaugccagcagucggucagcguguagcagagacccacccugguguuauuaggaccgacccgggacccagacuacugcaggaccaa	agaauaaugccagcagucggu
contig398486	951	710	757	-	miR-n14	47		235	agugaccaccgacgugcguagcgacgcacgucguuagucacucacuu	ccacgccccuuuggauagggucgagcuccaggucgagcuccaugagugaccaccgacgugcguagcgacgcacgucguuagucacucacuuaacggaggcauuccauuugg		cacgucguuagucacucacuu
contig430604	749	672	748	+	miR-n15	76		215	aggcgucaggcggagcuccgcgaggcgucaggcggagcuccgcgaggcgucaggcggagcuccgcgaggcgucagg	uucagagcgaggcgucaggcggagcuccgcgaggcgucaggcggagcuccgcgaggcgucaggcggagcuccgcgaggcgucaggcg		ggagcuccgcgaggcgucagg
contig49066	370	2	54	+	miR-n16	52	266		uagcaucgacguuagcaucgauguuagcaucgacguuagcaucagcgcuagc	gcuagcaucgacguuagcaucgauguuagcaucgacguuagcaucagcgcuagcuacacgcgcgcagcacguccuccacccucgcccgcaccu	uagcaucgacguuagcaucgau
contig547881	124	54	123	+	miR-n17	69	633		agugacuuaauacaauacacagggcaguguuuggugcuuugugugugucugugugacccucagugaccu	ucugugccucugggccugucagugacuuaauacaauacacagggcaguguuuggugcuuugugugugucugugugacccucagugaccuuu	agugacuuaauacaauacacaggg
contig661253	421	4	60	-	miR-n18	56	13830		cgugcugcgcucaaguugcgccuugauucagugggcuuaccugacguugcugugca	ugcuuaaauguguugauuugcgugcugcgcucaaguugcgccuugauucagugggcuuaccugacguugcugugcacaga	cgugcugcgcucaaguug
contig719673	233	164	225	+	miR-n19	61		513	cggaggcuaaccguaccuuagcucucaguaccggaggcuaacuguaccuuuagcucucagu	ccggaggcuaaccauaccucagcucucaguaccggaggcuaaccguaccuuagcucucaguaccggaggcuaacuguaccuuuagcucucaguaccggaggc		uaacuguaccuuuagcucucagu
contig743160	1318	953	1006	+	miR-n20	53	143		uuccgguucgaaggaccaauauuguagaauguauguguguguuugcugggauc	gcuccgucgugggugaaguauuccgguucgaaggaccaauauuguagaauguauguguguguuugcugggaucacuuuauccaggacgguaacuccggucagagagua	uuccgguucgaaggacca
contig74998	2319	997	1058	+	miR-n21	61	109		accgcaguuauauucuagggcugcauuaugcauucugcagcccuggaauauaucugcgguu	augguuaacgugugaaacgcaccgcaguuauauucuagggcugcauuaugcauucugcagcccuggaauauaucugcgguucguucgcuugccaacgucagcaguggcgc	accgcaguuauauucuagggcu
contig751823	247	206	262	-	miR-n22	56		1370	ucuuuucgcucgguucuagcccuacugucgauacggcgaaccgagugaaaagacua	uugguuguagucuuuucgcucgguucuagcccuacugucgauacggcgaaccgagugaaaagacuacaaccaaaccuaaacacguc		gcgaaccgagugaaaagacua
contig79992	1066	11	71	-	miR-n23	60	749		ucucucuguucuuuaucaauguauugauuucaaagcauugauuaugugucagggaaacgg	caacacgguuacccucugucucucucuguucuuuaucaauguauugauuucaaagcauugauuaugugucagggaaacggcaugggguaau	ucucucuguucuuuaucaaug
contig807386	120	61	116	+	miR-n24	55		5713	ugcgcaaucccugggauaaacacgcaaaacauauucaaucccggacgagccccca	uaaaugcgcaaucccugggauaaacacgcaaaacauauucaaucccggacgagcccccauuuau		aucccggacgagccccca
contig856997	199	61	133	-	miR-n25	72		198	gagugggugagccgccugagggcauuugccucuucuggcacuuggcccuccagugcagggaacaggccaucu	agcaucgauccauggggucugaggagugggugagccgccugagggcauuugccucuucuggcacuuggcccuccagugcagggaacaggccaucuccaaaacaggccaaguggca		cuccagugcagggaacaggccaucu
contig888812	8186	1513	1591	-	miR-n26	78	1500		uucggcggcaguccggcugcuccggcggagaaagggauuguacucccggagcugagcugccgggcugccgccgaguuc	agaagcuucggcagggggaguucggcggcaguccggcugcuccggcggagaaagggauuguacucccggagcugagcugccgggcugccgccgaguuccccccgccggagc	uucggcggcaguccggcugcu
contig892246	2840	1780	1851	-	miR-n27	71		1502	cugcaagacugccgccgaagauucgccugcagaagcuucggcggggggaguucggcggcaguccggcugcu	ccggaguacacccgccggagcugcaagacugccgccgaagauucgccugcagaagcuucggcggggggaguucggcggcaguccggcugcuccggcggagaaagggauugu		uucggcggcaguccggcugcu
GeneScaffold_1024	142066	29010	29072	+	miR-n28	62	537	117	cugaugaaaucucucuauguuccugcugccucccaucacaggauaggucgauuucgucauau	ucccuggugguuugagagcucugaugaaaucucucuauguuccugcugccucccaucacaggauaggucgauuucgucauaucucuucaccgcaagacagcuucacucagc	cugaugaaaucucucuauguu	auaggucgauuucgucauau
GeneScaffold_1040	798964	56777	56836	+	miR-n29	59	223		ugcugggagucuuacuacacauauaagucuauuaauauguguaucaagccucccagcgg	gccccaggauauacacguguugcugggagucuuacuacacauauaagucuauuaauauguguaucaagccucccagcggccugugguauucccggccccgggauauacgcc	ugcugggagucuuacuacacau
GeneScaffold_1041	306440	51459	51518	+	miR-n30	59		212	cguugacgucguccaucugugauuugcguucuccgaaucacaccgaugucgucaaaggu	ucccgaaaagucucaaucacaggaaggucggaccguugacgucguccaucugugauuugcguucuccgaaucacaccgaugucgucaaagguccgacguucccgaagguu		ucacaccgaugucgucaaaggu
GeneScaffold_1055	18090	15687	15751	+	miR-n31	64	198	78	ugguuaauaauaugauugccuuugaucccagccagauguaguuaaaggcgucauauuauaccac	auuaaaccugacuuugcugccaucuagugguuaauaauaugauugccuuugaucccagccagauguaguuaaaggcgucauauuauaccaccaggugugagugggauuaug	ugguuaauaauaugauugccuuuga	aaaggcgucauauuauaccac
GeneScaffold_1068	184962	137909	137968	+	miR-n32	59		227	ggcggaacaaaguaccuucgagugugaaccugacaacuugguacauuuguugcugaccu	gcguugcacuuguuguauucuaccaauuuugagggcggaacaaaguaccuucgagugugaaccugacaacuugguacauuuguugcugaccucauggaacugucgacgaua		cuugguacauuuguugcugaccu
GeneScaffold_1109	285118	255504	255559	-	miR-n33	55	469		uaucugcugguacagucugcuccaccagcuguagcagauguaaccagcggguuau	ggcaaauguaaccagcggguuaucugcugguacagucugcuccaccagcuguagcagauguaaccagcggguuaucugcuguuacagucuguuuuaccagccgguauaaaa	uaucugcugguacagucugcu
GeneScaffold_1125	280484	78758	78821	+	miR-n34	63	193		uaugaaccuugcacuggaagaaugguugaguuuugaguuuccuuccaugugacucgugucaga	uuccugugaaccaaugaaacuaugaaccuugcacuggaagaaugguugaguuuugaguuuccuuccaugugacucgugucagaguuucacuccugagcagcgacccgugag	uaugaaccuugcacuggaaga
GeneScaffold_1180	319996	46123	46190	+	miR-n35	67	107		agcacaaauuaugagucugcucuucacgcaccguggcacauagugagcagaccauaauuaguguuuu	ccguaaugcgugucccucaaagcacaaauuaugagucugcucuucacgcaccguggcacauagugagcagaccauaauuaguguuuugagcgacacggguuuauuauacga	agcacaaauuaugagucugcu
GeneScaffold_122	191635	88877	88938	+	miR-n36	61	796		uuacaauuaaaggauauuucuugugacugugacuaaacggaaauaucucuuaauuguuggg	gcagcacgauaggcauaaucuuacaauuaaaggauauuucuugugacugugacuaaacggaaauaucucuuaauuguuggguuaggucuaacuuucagcaccacgggggugg	uuacaauuaaaggauauuucuu
GeneScaffold_1260	1368676	1159308	1159354	-	miR-n37	46		225	uagggcuugggccaauuggguuuaauccaauuggcccaagcccuau	ccggaucaacccaccugaccucaugaaacacaagucauguugggauagggcuugggccaauuggguuuaauccaauuggcccaagcccuauccuaacaggacugaugaaac		uccaauuggcccaagcccuau
GeneScaffold_1287	313946	228024	228083	-	miR-n38	59		2234	uagucuuuucgcuccauucuagccauacuguugagacggggaaccgagcgaaaagacua	ccuggaccggaaacggaaaggcgggcugguuguagucuuuucgcuccauucuagccauacuguugagacggggaaccgagcgaaaagacuacaaccagccccccuuuccau		gggaaccgagcgaaaagacua
GeneScaffold_1297	323300	310806	310865	-	miR-n39	59	176		auggcuggucaaccuguggugcauugauuguucgcugcaccacaggugugcagccucau	ucuccugaauguguguggagauggcuggucaaccuguggugcauugauuguucgcugcaccacaggugugcagccucauuuaaacacagucuaaucaaucugauuucggggcc	auggcuggucaaccuguggugca
GeneScaffold_1351	46803	44808	44861	+	miR-n40	53	12395	258	cugcaggcugcccaggccauccuucgccuguaagauggccuggucagccugcu	cuaccccuggagucagccugcugcaggcugcccaggccauccuucgccuguaagauggccuggucagccugcugcaggcugcccaggucauccuccgccuguaagauggc	cugcaggcugcccaggccauc	gauggccuggucagccugcu
GeneScaffold_1406	211661	60069	60127	+	miR-n41	58	251		ucacguucucuugcuacaucaguauuccacaaguuacugugauuucaaggagcguugg	uuuuaagggagucguuugucucacguucucuugcuacaucaguauuccacaaguuacugugauuucaaggagcguuggccaaacuauuucuagcaagaacacgacuccaau	ucacguucucuugcuacaucagu
GeneScaffold_1415	250459	98109	98169	-	miR-n42	60	191		aaucuuggacuggaugauguuagucacuuagaacacaugacaucccucaggccaauugau	cuucacucugucacucacucaaucuuggacuggaugauguuagucacuuagaacacaugacaucccucaggccaauugaucgagugugccaggacuugaaccccggucucg	aaucuuggacuggaugauguu
GeneScaffold_1433	145134	2743	2809	-	miR-n43	66		872	ugguugcagcuauucguuaucuaggugaugaauggcuacuaucagaaaugguuagcugugaucaca	cacgugccuguggugugugggugugugguugcagcuauucguuaucuaggugaugaauggcuacuaucagaaaugguuagcugugaucacacacacacauucaaaugcaug		gaaaugguuagcugugaucaca
GeneScaffold_1436	294055	18987	19043	-	miR-n44	56	124		gguagcuuuuugaauaucccacuuacauuuucagugggauauucaaaaagcuacug	gacgcauggugacaccuggcgguagcuuuuugaauaucccacuuacauuuucagugggauauucaaaaagcuacugccaggggccucuacaaauagucaaauuuccuaucc	gguagcuuuuugaauauccca
GeneScaffold_1510	347939	147453	147509	-	miR-n45	56		662	uauucucacuguagguuggcgucucauagucgugucccaaucuaucgugcgagugu	gugucccuugccugucgauacuugugccucacacuuuauucucacuguagguuggcgucucauagucgugucccaaucuaucgugcgagugugugcgaaugcauccacacgc		ucccaaucuaucgugcgagugu
GeneScaffold_1523	486799	168228	168286	+	miR-n46	58	213		uuuagcagccucaccugguguccgagugugauuggagucggccaggugaggccgcuua	auguacugaugaugggugguuuuagcagccucaccugguguccgagugugauuggagucggccaggugaggccgcuuaaaucacccaucauccacacacacucacacgcuca	uuuagcagccucaccugguguccga
GeneScaffold_1549	208601	79249	79310	-	miR-n47	61	433		uauagucuguagacgcgucaggguaaugagacacacccccugucccucuauagucuguaga	gagacacacccccauccuucuauagucuguagacgcgucaggguaaugagacacacccccugucccucuauagucuguagacgugucaggguaaugagacacacugccgcccg	uauagucuguagacgcgucaggg
GeneScaffold_1610	549459	543686	543743	-	miR-n48	57	196		acaauucagcugcagauauccguaaauacaaaguggauauccgcaacugaauuguag	aacuggaauuacagauaucuacaauucagcugcagauauccguaaauacaaaguggauauccgcaacugaauuguagauaucugcaaugagaaaccccauagacaugaug	acaauucagcugcagauauc
GeneScaffold_1616	69336	13408	13465	-	miR-n49	57	108		aaaacuguucuuaagucuggaugaaagccagaacaaccagacuuaaaaacaguuuuu	uaucaaggacuuuguggauaaaaacuguucuuaagucuggaugaaagccagaacaaccagacuuaaaaacaguuuuuauccacaggccaucaggcugcugaaugacucucuc	aaaacuguucuuaagucuggau
GeneScaffold_1668	358603	235261	235313	+	miR-n50	52	103		aggaagcgccucuccgcuccuagugaaggaacgggaacggacgcuuccacuu	cucgcccucuaggaucugauugggugucccgcggagaauucaggaagcgccucuccgcuccuagugaaggaacgggaacggacgcuuccacuucacuagcggcuaugaccuag		aacgggaacggacgcuuccacuu
GeneScaffold_1671	1447951	517384	517442	+	miR-n51	58	151		ugugugccaucuguguuucccguacauagaccaaugggaaacaccgauggcacacaga	cacacagggcggucaucgucugugugccaucuguguuucccguacauagaccaaugggaaacaccgauggcacacagagguugaccguccuuugcugcacaaucugauau	ugugugccaucuguguuucc
GeneScaffold_1681	910500	554810	554860	-	miR-n52	50		7735	ucauuuucacaccugauguauaugcaucaucaggugugagaaugauucgu	uauacaccugauguaaaugcuacaucaggugugaggaugauucauuuucacaccugauguauaugcaucaucaggugugagaaugauucguucucgcaccugaaccagagu		ucaggugugagaaugauucgu
GeneScaffold_1690	288986	48997	49058	+	miR-n53	61	1637		uguguaucuguugaaugacucccucguaguacaccauugaagagucauaauuccccagcag	ucggagagacuggcaguacuuguguaucuguugaaugacucccucguaguacaccauugaagagucauaauuccccagcagcgcauauucucgccccuucuuugcguugucaca	uguguaucuguugaaugacucccu
GeneScaffold_1734	167834	92543	92618	-	miR-n54	75		131	cagaaguuaauagugguugaucccugacaaacgcagaaaccgcugaguuugucaggaccauggagcacuccuccc	gggcuugagcgucaugggcagaaguuaauagugguugaucccugacaaacgcagaaaccgcugaguuugucaggaccauggagcacuccuccccgucucuggcuaccacaacaag		ucaggaccauggagcacuccuccc
GeneScaffold_1770	441026	375100	375156	-	miR-n55	56	149		ucaaccgccgaacaggcgaacuugcaucaacaaaguucgccugcuuggcgguuuga	gccguuaaccguucacauuuucaaccgccgaacaggcgaacuugcaucaacaaaguucgccugcuuggcgguuugaaaugugauaggcaaauggcgauguacaagcuagag	ucaaccgccgaacaggcgaacu
GeneScaffold_1949	263761	246625	246686	-	miR-n56	61		675	agugucauuagccguuacaagguagaucuucaaaacggcuucugacggcuaaucacaauca	uaaaggggacauauuauaccagcaggugugagugucauuagccguuacaagguagaucuucaaaacggcuucugacggcuaaucacaaucacaccugguggugugagacgu		ucugacggcuaaucacaauca
GeneScaffold_1969	62172	52977	53055	-	miR-n57	78	165		accccuaacauuagcuuuuugauugaaauguuuuuuacauuuuaagagugauauucaaaaagcuaccgcuagguguca	agaagagaggucccaugcugaccccuaacauuagcuuuuugauugaaauguuuuuuacauuuuaagagugauauucaaaaagcuaccgcuaggugucagcaugcgaccuauu	accccuaacauuagcuuuuuga
GeneScaffold_1971	1149007	927865	927922	-	miR-n58	57		199	cucugaagacucaacagugugauguaaugugaacgucgacgguuguuuuuccagagg	ccugcuuuaagccgagucccuccgccucagccggccucugaagacucaacagugugauguaaugugaacgucgacgguuguuuuuccagagggcggaugaagcgggcgcug		ucgacgguuguuuuuccagagg
GeneScaffold_2004	1417104	1189174	1189231	-	miR-n59	57		172	acagcgauggucagcugugggaaugguacgucccagggcuggagaugucgcugggga	ggugucucuuugaugguguguggggaguggaccugcacagcgauggucagcugugggaaugguacgucccagggcuggagaugucgcuggggagguccucuuccaguguucuu		agggcuggagaugucgcugggga
GeneScaffold_2006	599582	348739	348799	+	miR-n60	60	171	37	cagagguucuaccacaaaagcuguugucuauugauucagauguuauggagagccucuguu	guuuuuccuuccuucuucacgggcgcacacagagguucuaccacaaaagcuguugucuauugauucagauguuauggagagccucuguuugucaucagugucauugagc	cagagguucuaccacaaaag	guuauggagagccucuguu
GeneScaffold_2014	62688	58715	58798	+	miR-n61	83	128		aucggucugcaguugagauauuguguguugacccccaaccgaaagguucuggcuuuaaaucacaauguccacagcauaccuga	ugcuaaauguccuggauguuaucggucugcaguugagauauuguguguugacccccaaccgaaagguucuggcuuuaaaucacaauguccacagcauaccugaaggcauccu	aucggucugcaguugagauauugu
GeneScaffold_205	75150	65159	65221	+	miR-n62	62	142		uaccauauugugcaugcucuguguaaaguugaacacagagcauguaccauguggugcaugca	aaauaugaacacagagcauguaccauauugugcaugcucuguguaaaguugaacacagagcauguaccauguggugcaugcacuguguaaauaugaacacagagcaug	uaccauauugugcaugcu
GeneScaffold_2112	1083558	201223	201287	-	miR-n63	64	73904	3587	ccucccaucuauccucuauuuccacauauacauguguagauggaaguagaauagcugggagagu	cguucuggugguugugagacccucccaucuauccucuauuuccacauauacauguguagauggaaguagaauagcugggagaguuucccuccaucucucccgucccuccua	ccucccaucuauccucuauuuc	gaaguagaauagcugggagagu
GeneScaffold_2127	315513	74941	74989	-	miR-n64	48	169		ccgaagcuucagcugcagucuggccgccgucgaagccguccggccgcu	cggagcugccggucugccgccgaagcuucagcugcagucuggccgccgucgaagccguccggccgcugacaguccggcagcuccgguauacuccgggagcugaacugcc	ccgaagcuucagcugcaguc
GeneScaffold_2168	172091	88286	88350	-	miR-n65	64	105		uaaccacacugccgguguccaggagggccugcgugucccugcucauuacccgcgccaggauggu	guugcguacguuaaggaggguaaccacacugccgguguccaggagggccugcgugucccugcucauuacccgcgccaggauggucagacuuccggacguccccugcguccagca	uaaccacacugccgguguccagga
GeneScaffold_2210	102455	21490	21552	-	miR-n66	62	4714		agaauaaugccagcagucggccgugcugcgagcgccucuggccagcgcugguguuauuggga	aggcaggcccuuggugguuagaauaaugccagcagucggccgugcugcgagcgccucuggccagcgcugguguuauugggaccaacauggaagccgcacacagggagcca	agaauaaugccagcagucggc
GeneScaffold_2258	291785	183993	184054	+	miR-n67	61	100	9	cugcaucuacaacugaaauacacacagcagcguguguguguauuucaguuguagaagcagu	ugagacuacccuuuuuuuuacugcaucuacaacugaaauacacacagcagcguguguguguauuucaguuguagaagcaguaaaauaaaaaaaguauugauauguuaaagaa	cugcaucuacaacugaaauaca
GeneScaffold_2277	859114	110253	110306	+	miR-n68	53	301	292	uaggcgugucacugcgugucacagucucugcuugcgcacggggccacgcccug	gaggaggaggagguggcuucugauuggggcaggggggcuaggcgugucacugcgugucacagucucugcuugcgcacggggccacgcccugccuaccuguccaccugcac	uaggcgugucacugcgugu	ugcgcacggggccacgcccug
GeneScaffold_2283	268961	227797	227856	-	miR-n69	59		145	ggugcucuacccagaacacaaacacauaauauccauuuggguucugcguagagcacugg	gucggggggaggaccuacacacgucacacugcggugcucuacccagaacacaaacacauaauauccauuuggguucugcguagagcacuggaauaugacaugaugauaucu		ggguucugcguagagcacugg
GeneScaffold_2391	62660	27231	27299	-	miR-n70	68	2870		gcggguucgauucccgcugaccgagacugugacuuaauaaagccccgggaggagggagaggauucugg	cgcuaggccgggacggggcgcggguucgauucccgcugaccgagacugugacuuaauaaagccccgggaggagggagaggauucuggggguucgucuucuacugagaac	gcggguucgauucccgcuga
GeneScaffold_2412	306198	19219	19277	+	miR-n71	58	167	97	cagaagaccaucaggcagcucugcccaucaguccagcgcugcauguuggucuucugcu	ggcagaucuucucccuggagcagaagaccaucaggcagcucugcccaucaguccagcgcugcauguuggucuucugcuccagggaucaucaugccaguacuggcccaucaga	cagaagaccaucaggcagcuc	cgcugcauguuggucuucugcu
GeneScaffold_2538	913256	60800	60880	+	miR-n72	80	5232		gaggcuggcagaagcccuggguggaggugagucguaagcagguaguguuggcuauggucugugggcugugucuggcccaa	aaagguauguuucuguugaggcuggcagaagcccuggguggaggugagucguaagcagguaguguuggcuauggucugugggcugugucuggcccaagagaggaugag	gaggcuggcagaagcccugg
GeneScaffold_2796	128982	104449	104512	+	miR-n73	63		667	gcuggggaagaacucccuaaggucaaugauguaaacacgggaccagggagcccgucucagcgu	cuaguagcagcacccuggcugaguccucgcuggggaagaacucccuaaggucaaugauguaaacacgggaccagggagcccgucucagcguggaagcagcugccucca		ccagggagcccgucucagcgu
GeneScaffold_2806	107981	4333	4411	-	miR-n74	78		916	ugugugcuugauggaucagucuaacagccuacccaguggacuguagcagacguuucucaucuauccgucaugcaucua	gugggcguguccaccuagaugugugcuugauggaucagucuaacagccuacccaguggacuguagcagacguuucucaucuauccgucaugcaucuagggggauacgugcacu		ucaucuauccgucaugcaucua
GeneScaffold_2861	397506	220481	220535	+	miR-n75	54	237	39	gacaccuuggagcuguguguguuuaugaucaaccaucccagcucugaggugaug	caaugaagcccauggaccuagacaccuuggagcuguguguguuuaugaucaaccaucccagcucugaggugaugggcaccugggacuacagcaacuguggggauaaacagua	gacaccuuggagcugugugugu	aucccagcucugaggugaug
GeneScaffold_2926	803747	742194	742248	-	miR-n76	54		212	uucgucacuacuaucguagugauuauauuucgucacuacuaucucugugacgaa	cguauacacguggccuuaaugggccauccuucaguucgucacuacuaucguagugauuauauuucgucacuacuaucucugugacgaacugaaguuauauguguggua		uacuaucucugugacgaa
GeneScaffold_2981	58541	15828	15890	+	miR-n77	62	2343	525	cucaggaguaugauaggcccgguuauaaccuguuagccuaacggggccuucauuauucugag	ccucuauggucagcaauggucucaggaguaugauaggcccgguuauaaccuguuagccuaacggggccuucauuauucugaggccauagcugaccguaaugcugcuguugaagg	cucaggaguaugauaggcccgguu	ggccuucauuauucugag
GeneScaffold_3032	108383	34051	34092	+	miR-n78	41	2692		cuccggcucgaaggaccaauuugguccuucgagccggagua	ugagugguguggcucaguacuccggcucgaaggaccaauuugguccuucgagccggaguacugauuagaggcuguuagaggcuugugguccacgaaagccgcaaacuc	cuccggcucgaaggacca
GeneScaffold_3106	18450	4061	4118	+	miR-n79	57	429		cuguaguccacuggaccggucuguaguccgcuagaccggucgguaguccgcuagacc	ccgggguaauccagaccggucuguaguccacuggaccggucuguaguccgcuagaccggucgguaguccgcuagaccggucuguuguccucuugaccggucuguuguccu	cuguaguccacuggaccggucu
GeneScaffold_3146	265310	66917	66973	+	miR-n80	56	182	28	ccacauuuugcaguaggcuauaauauaaagauaaauagccuacaauaaguguguga	cagaauucaucauugcggauauaaucgugcguguuccacauuuugcaguaggcuauaauauaaagauaaauagccuacaauaagugugugacugugugugaguuuuucauc	ccacauuuugcaguag	uagccuacaauaaguguguga
GeneScaffold_3164	191209	115025	115075	+	miR-n81	50		112	agggagacauguuggagguacugugacaacaucuccacuugucuccuucu	acccgcccaccuggcucaaggagaacccugauuaugaaguggagggagacauguuggagguacugugacaacaucuccacuugucuccuucugcuccaucauaauacaug		acaucuccacuugucuccuucu
GeneScaffold_3164	191209	107759	107821	+	miR-n82	62		248	gagaacccgaugaagucguuuauucauaauaucaucucaaacaacuccgucgcauucuccga	cagauugauguugaaggaccacagacgucggagaacccgaugaagucguuuauucauaauaucaucucaaacaacuccgucgcauucuccgacgucucugguuccuccacuu		caacuccgucgcauucuccga
GeneScaffold_3274	180651	117067	117120	+	miR-n83	53	1383	1137	aucguuucgagccgcucuaguuacaugugaugcuagaggguaacgaaacgaca	ggugggucaugaauggcaacaucguuucgagccgcucuaguuacaugugaugcuagaggguaacgaaacgacaauagaauccucaaauaucaaaucacggcuguuucauac	aucguuucgagccgcucuagu	cuagaggguaacgaaacgaca
GeneScaffold_3364	390330	155015	155073	+	miR-n84	58		2265	agucuuuucgcucgguacuccgugucaacaguagggcuagaacggagcgaaaagauua	gaguccaggggguugguuguagucuuuucgcucgguacuccgugucaacaguagggcuagaacggagcgaaaagauuacaaccagccugccuuucuguauccggucaaggagcaa		cuagaacggagcgaaaagauua
GeneScaffold_3395	483322	203855	203916	+	miR-n85	61		314	gugcagcccgacccagccccagaguccaauccaucggucuugggccuggugaggcugcuua	uuaaccugcggccguugauugcucaaugugugcagcccgacccagccccagaguccaauccaucggucuugggccuggugaggcugcuuaaaccagauaucaaccacau		gggccuggugaggcugcuua
GeneScaffold_3491	356471	183930	183989	-	miR-n86	59		213	gcccaguccuggcguauuuucuguguuguaagaacgaaacugcagucaagucgguucgu	acaucucacuacaaaacacucagcgccuugauggcccaguccuggcguauuuucuguguuguaagaacgaaacugcagucaagucgguucgucaaugugcugaaaggcgaca		aacugcagucaagucgguucgu
GeneScaffold_3491	356471	317190	317245	+	miR-n87	55	2075		agagaugaaaucaaucacugauuauauauaaucagugauugauuucaucucuugu	uaacaaucugaggccaaacaagagaugaaaucaaucacugauuauauauaaucagugauugauuucaucucuuguuuggccucagcagaaccccaacaagaaacuucggga	agagaugaaaucaaucacuga
GeneScaffold_352	103795	62471	62514	+	miR-n88	43	144		cccucccgucccggugucagcgcugcgcggggaccagagggug	cauggauggcucacacugugcccucccgucccggugucagcgcugcgcggggaccagaggguggggcaguggcccuucccgccccaggugggauccucccccuacucg	cccucccgucccgguguc
GeneScaffold_3521	176952	46464	46525	-	miR-n89	61		4040	cggggggccuaucaugagcugcaguuuuuauuuuauacuggcccaugauaggcccacagau	gccugggcugaagccccaggaccuacgccgaucggggggccuaucaugagcugcaguuuuuauuuuauacuggcccaugauaggcccacagaucggcgaaggcccaagacaa		uggcccaugauaggcccacagau
GeneScaffold_3536	32229	17899	17958	+	miR-n90	59	177		aacacaauuuggaugaaacaggugaaaaauuuuguacugugucggacauacuguguugg	uucguacccgacgggugaccaacacaauuuggaugaaacaggugaaaaauuuuguacugugucggacauacuguguugguuauucaggagcggaggagucgacuaaaaccgu	aacacaauuuggaugaaacagg
GeneScaffold_359	80265	48406	48468	-	miR-n91	62	584	331	aucuugcaguuaucuuauugauagauuuuaucauuaauucugucagaauaauugcaaggaca	caacuaaggcauacaguauuaucuugcaguuaucuuauugauagauuuuaucauuaauucugucagaauaauugcaaggacauaaugaggaaugguaauucagugcauugaucag	aucuugcaguuaucuuauugauaga	ugucagaauaauugcaaggaca
GeneScaffold_3660	1326856	850822	850881	-	miR-n92	59		3618	ccacuaguuuuuuuguaacagauguuguauugauucucugcuauaaucaacugugggaa	accacaaaaugcuaauacuucuaguaaaagcaccacuaguuuuuuuguaacagauguuguauugauucucugcuauaaucaacugugggaacauuugcuaacacacgcauc		ugcuauaaucaacugugggaa
GeneScaffold_3668	40350	38857	38905	+	miR-n93	48		201	aagucgcugaaugcuggccuaaaguuagacgaggauggcaacgacgga	cuuaaucagagacauaccuggacaaagcccauagauggggggccgaagucgcugaaugcuggccuaaaguuagacgaggauggcaacgacggagagggcacgcuggaaccua		uagacgaggauggcaacgacgga
GeneScaffold_3708	346049	90815	90885	+	miR-n94	70	124		uagcaccggaauguagauaucaaaacacagacuaagacugguucugaucucucuguuccccgugugcaga	gucacaagcggaggaaucaauagcaccggaauguagauaucaaaacacagacuaagacugguucugaucucucuguuccccgugugcagagaucugacguccuggaucaacg	uagcaccggaauguagauauca
GeneScaffold_3709	135203	43084	43141	-	miR-n95	57		132	agugggcuguucuucuuucccaacguguuaagggagagagagauaccgcccaccuca	agaagguagcggcuaguucugagggucggaacgugcagugggcuguucuucuuucccaacguguuaagggagagagagauaccgcccaccucacguccggauacuuggauaca		gagagagagauaccgcccaccuca
GeneScaffold_379	71480	7043	7099	+	miR-n96	56	275	112	agcuagcgguaaacaugcauggugcguccgcacuauguacguuuacugcuagaugu	uuccaucugugagcgugaggagcuagcgguaaacaugcauggugcguccgcacuauguacguuuacugcuagauguucacacucauugauuaacaugggagucgauugaaag	agcuagcgguaaacaugcaugg	auguacguuuacugcuagaugu
GeneScaffold_399	112525	48118	48175	+	miR-n97	57		148	augcuauuaacucguuaguccguuagcuucuaacgaccuaaagaguaaauagcaugu	ccagcgagaccuagcaugaugcguuaucggccaacaugcuauuaacucguuaguccguuagcuucuaacgaccuaaagaguaaauagcauguugguuaaccaacauuuccau		accuaaagaguaaauagcaugu
GeneScaffold_3995	259302	57555	57614	-	miR-n98	59		130	gagcggguggaugucaaugagagcucauugacuguucccuugauauauagccgcucagc	aaaccagaaccugaacagaaugaaaguuagcagagcggguggaugucaaugagagcucauugacuguucccuugauauauagccgcucagcuaacuuucugcaaacucucu		ccuugauauauagccgcucagc
GeneScaffold_3995	259302	15703	15761	-	miR-n99	58	185		caggguacauuuagcagacugugauggugacggucagucugcuaccugggacccugua	ugacuccgccucguauguaccaggguacauuuagcagacugugauggugacggucagucugcuaccugggacccuguacauguaaggagcagacccaucguuaguuuuau	caggguacauuuagcagacu
GeneScaffold_4075	160351	144322	144380	+	miR-n100	58	106		uggauugagcagucguugcuucggucgccgccguggauugagcagucguugcuucagc	ggucggugaagucgccggcguggauugagcagucguugcuucggucgccgccguggauugagcagucguugcuucagccggugaagucgccgccguggauugagcagucguugcu	uggauugagcagucguugcuucggu
GeneScaffold_4075	160351	144442	144497	+	miR-n101	55		116	ucguugcuucggucggugaagucgccgccguggauugagcagucguugcuucggu	ugagcagucguugcuucggucgccaccguggauugagcggucguugcuucggucggugaagucgccgccguggauugagcagucguugcuucggucggggaauucggcggcgugg		uggauugagcagucguugcuucggu
GeneScaffold_4104	253666	70926	70987	-	miR-n102	61	696	342	gaccggaugaaucggggaguuccugcuuugguuugaccgccccucccguucaguccgguuc	guccucucauggaucgugaucuagcgggggaccggaugaaucggggaguuccugcuuugguuugaccgccccucccguucaguccgguucccggcagaccaccacuacga	gaccggaugaaucggggaguu	ccucccguucaguccgguuc
GeneScaffold_4254	420130	251431	251515	-	miR-n103	84	121		ucgguacacuugugauugaccucaugcaaaugcagcagugugugugucggacaugcgugcaugcgugugucuguuugugugcgu	agagcguacuucugaaagcucgguacacuugugauugaccucaugcaaaugcagcagugugugugucggacaugcgugcaugcgugugucuguuugugugcgugacggggga	ucgguacacuugugauugaccuc
GeneScaffold_4281	381396	225969	226031	-	miR-n104	62	213		ucgcugagaaaggcaacauugcauuguugcaauguugccugcaauguugccucucucgcugu	ccuugcugaguaucgagaugucgcugagaaaggcaacauugcauuguugcaauguugccugcaauguugccucucucgcugucgccuugguugacuccuccaucggugugu	ucgcugagaaaggcaacauug
GeneScaffold_4331	127653	102157	102216	+	miR-n105	59	103	105	caguuacaugcccgaucaucagugauagaauuaaacacugaugcgguuauuuaauugau	ugcuccgucucaacccuggcccuacucacgguucaguuacaugcccgaucaucagugauagaauuaaacacugaugcgguuauuuaauugaucggucugcagccaaaccugc	caguuacaugcccgaucauc	cugaugcgguuauuuaauugau
GeneScaffold_4340	1666108	1325467	1325523	+	miR-n106	56	238		aacaauuuucgaucucuguguauacagaucuucuuacacacaugucgaaacuugau	gcaauaaaaccuugcgaaauaacaauuuucgaucucuguguauacagaucuucuuacacacaugucgaaacuugauauuucuugagcaagccuauucaucucauuagaucu	aacaauuuucgaucucugugu
GeneScaffold_4591	276492	103262	103329	-	miR-n107	67		449	uuucaugguucuuaugugcuucuuggaccucuugcuaaagauaugaacacuugagaaccaugagacu	ugauaaaauuugguuuugauugaguuucaugguucuuaugugcuucuuggaccucuugcuaaagauaugaacacuugagaaccaugagacucaaucagaaccuaauuucag		aacacuugagaaccaugagacu
GeneScaffold_4604	942779	3608	3679	-	miR-n108	71	211		gcuccaguggcgcaauuggucagcgugcgguacuuauacagcaguaugcagcagagcaaugccgagguugu	gguuccagugacugcucugugcuccaguggcgcaauuggucagcgugcgguacuuauacagcaguaugcagcagagcaaugccgagguugucaguuugagccucaccugg	gcuccaguggcgcaauuggucag
GeneScaffold_4614	40816	2822	2876	-	miR-n109	54	119		uuuccugucuauuucccaucaucauccucagugaugggaaauagacaggaaaca	ugagugcgugugcgugccuguuuccugucuauuucccaucaucauccucagugaugggaaauagacaggaaacaggcacacgcacucaauaugucacugucuucggguuaa	uuuccugucuauuucccauca
GeneScaffold_4655	96897	83558	83616	-	miR-n110	58	372		gcccgcugugaggaggaagaggaggaggaggaagucuuccucuaccagcucuggguca	cagaccagcuccucacuauggcccgcugugaggaggaagaggaggaggaggaagucuuccucuaccagcucugggucaaauaucagcaggaggagcuugcucuccuaggguau	gcccgcugugaggaggaagagga
GeneScaffold_505	52026	10027	10084	+	miR-n111	57	149	40	ccagcccccgacccaacagccagccgguccugcuggcuguugggucaggggcggaga	caacagcacccaggaccugcccagcccccgacccaacagccagccgguccugcuggcuguugggucaggggcggagaaggcccuggguaugggcaccaagccgcgggggc	ccagcccccgacccaacagc	guugggucaggggcggaga
GeneScaffold_534	180230	6271	6328	+	miR-n112	57	112		gaguucagaccagcaccaggacuggucugaacuuugguccuggugcuggucugaacu	gcuccacggcugacacaacagaguucagaccagcaccaggacuggucugaacuuugguccuggugcuggucugaacucuguuguguucccauggggaccagagccugguga	gaguucagaccagcaccagga
GeneScaffold_565	271776	100107	100156	-	miR-n113	49		509	gucaauauaccgguagaugcuuaagcaucuaccgguauauugccuuugu	aaccauguaucaagaaaagcccaucuaaucauuaauuuacaaagucaauauaccgguagaugcuuaagcaucuaccgguauauugccuuuguaaauuaauuacuuagaaagu		ucuaccgguauauugccuuugu
GeneScaffold_568	269786	33666	33725	+	miR-n114	59	209		ggggagaaccugacuggaccuccauacacauccgugugaggucccaucuucuuguccuu	cgcugauuaggggggccaauggggagaaccugacuggaccuccauacacauccgugugaggucccaucuucuuguccuucgcuggcccuccucucucccugcggacugggc	ggggagaaccugacuggaccu
GeneScaffold_77	117502	64125	64208	-	miR-n115	83	801		ccaucauuguugccagauuggccagauuucccgcccaaucgauuggguuugaaaucaggccaaaucuggcaacacugauggug	uugggucagauuuccagaaccaucauuguugccagauuggccagauuucccgcccaaucgauuggguuugaaaucaggccaaaucuggcaacacugauggugggggguc	ccaucauuguugccagauug
GeneScaffold_992	202044	171836	171896	-	miR-n116	60	3638	3233	augagagaagauccguguuccucaucacgucagucgaggaacacggaucauaacucacgu	ggaacacggaucaacgccgauguucugggaacaugagagaagauccguguuccucaucacgucagucgaggaacacggaucauaacucacguucccagaacaugaagaacgc	augagagaagauccguguuccu	gaacacggaucauaacucacgu
scaffold02797	482744	49924	49985	-	miR-n117	61	197	34	cagccgcucccugccuacgacgucugcaacacaugagggcggacguuguagggagcggcca	caccuccugccugucaccgcgugauugaacagccgcucccugccuacgacgucugcaacacaugagggcggacguuguagggagcggccauuucaucaagcgucaucugc	cagccgcucccugccuacga	ggacguuguagggagcggcca
scaffold04352	45882	18872	18931	+	miR-n118	59		172	uagucuuuucgcucgguucuccgugucaacaguagggcuagaacggagcaaaaagacaa	cacggcagcagcagaguccaggggggcugguuauagucuuuucgcucgguucuccgugucaacaguagggcuagaacggagcaaaaagacaacaaccagcccgcauuuccgu		cuagaacggagcaaaaagacaa
scaffold06255	14422	13751	13818	+	miR-n119	67	106		gaagaguugaagauggcagcaccaggacuuuaaagcccauggugcagguuaaccggaaguuucgauu	cagauguguuucauucauaugaagaguugaagauggcagcaccaggacuuuaaagcccauggugcagguuaaccggaaguuucgauuaaugaguacauaaagcacucaaaauau	gaagaguugaagauggcagcacca
scaffold07313	116332	61218	61285	+	miR-n120	67	416		uaccuauugaucacuuggcuguuuccuucgaaucacccgcuaggggacgucaagugggucaaguggg	cccgguggcucucugccgucuaccuauugaucacuuggcuguuuccuucgaaucacccgcuaggggacgucaagugggucaagugggcguguccuauguagugggcguggccgc	uaccuauugaucacuuggcuguuuc
