# Supplementary material for: Temperature during early development has long-term effects on microRNA expression in Atlantic cod
Source: BMC Genomics. 2015 Apr 17;16(1):305. doi: 10.1186/s12864-015-1503-7 (PMC4403832; doi:10.1186/s12864-015-1503-7)
Supplement: Additional file 5: — Mature miRNA counts in various developmental stages and tissues of Atlantic cod incubated/reared under different temperature regimes. F and M stand for female and male, respectively. LL, LH, and HH stand for temperature regimes (for details see Methods). [file 12864_2015_1503_MOESM5_ESM.xlsx]

## Sheet: Tissue
Table S3 Mature miRNA counts in various developmental stages and tissues of Atlantic cod incubated/reared under different temperature regimes. F and M stand for female and male, respectively. LL, LH, and HH stand for temperature regimes (for details see Material and Methods).
		Brain						Pituitary						Gonad						Liver
miRNA	miRNA family	F_LL	M_LL	F_LH	M_LH	F_HH	M_HH	F_LL	M_LL	F_LH	M_LH	F_HH	M_HH	F_LL	M_LL	F_LH	M_LH	F_HH	M_HH	F_LL	M_LL	F_LH	M_LH	F_HH	M_HH
let-7a	let-7	99447	220706	94704	109443	145540	112161	43799	34376	24252	25497	31780	22152	35623	67531	6994	63247	9612	18899	27808	96206	6782	30153	63263	26503
let-7b	let-7	29540	62929	23809	17966	26256	24312	17856	9787	5992	10169	7363	6816	9625	23648	1366	9362	1788	6942	6473	20276	633	3318	5907	3710
let-7c	let-7	9075	19895	7604	7166	11431	10618	12172	6591	5278	5968	5154	4318	1738	3275	588	2579	1403	2986	1461	2975	185	997	1121	874
let-7d	let-7	14136	27969	15694	14086	21163	14336	9464	8236	4718	5444	5488	2216	7806	12658	1712	8881	1748	3442	1251	4344	197	1504	2547	1037
let-7e	let-7	184577	376963	224912	146770	194567	181855	26228	16123	9544	10043	13449	13659	23989	38813	6942	29852	5135	13628	39222	133051	6736	35938	71114	30564
let-7f	let-7	38809	80020	53169	34771	50587	39990	5641	3588	2961	3062	4212	4068	9668	17628	2880	14492	2257	8004	9526	34847	1843	9411	19058	7610
let-7g	let-7	174590	401708	224313	135531	209214	200072	29122	19568	12889	14815	17159	16042	18764	31096	5200	24923	3900	15139	21715	83638	4475	20540	48074	21229
let-7h	let-7	93699	199545	129115	14456	129941	92946	22333	16082	12233	12315	12330	13736	7232	27420	2905	17945	991	10994	17905	77758	2975	8137	39471	14344
let-7i	let-7	66757	45675	49114	48959	36745	22348	2088	1107	601	1178	751	937	2938	3968	624	2389	748	950	4199	8820	114	1336	3748	1667
let-7j	let-7	22608	42698	27572	19068	27512	21886	8807	5220	3671	4901	4704	1128	6037	10620	1667	6448	1849	2811	4339	17136	735	3702	6747	3022
mir-1	mir-1	13382	37233	20084	17652	32715	15663	642	414	153	992	373	480	5036	18881	2073	20215	1424	5030	750	1656	109	453	678	1116
mir-100	mir-10	203240	568037	220032	231945	394642	459049	83080	22640	16100	16159	32658	39799	27338	88930	10323	51052	10993	51265	60719	137493	5655	30346	40691	50880
mir-101a	mir-101	11070	21881	24982	15800	17881	14150	4229	3255	3074	2661	4160	2076	6448	10819	2012	9081	2362	1033	1593	8491	412	2641	2785	1977
mir-101b	mir-101	6738	17275	10531	6313	9412	7736	2906	3133	2239	2228	2973	2818	5603	9278	1827	6611	2454	3613	3149	13529	860	5229	6917	3607
mir-103	mir-103	152666	358324	187857	144878	227233	288360	54865	23339	13929	19956	17599	17794	7589	22990	3081	9125	4060	10072	4066	17142	801	3837	7164	3771
mir-106a	mir-17	35	87	41	55	51	84	37	28	30	946	135	51	82	55	35	67	97	47	46	143	7	27	46	47
mir-107a	mir-103	2340	4024	2430	1390	3302	3488	927	1091	1246	1812	1355	1911	1201	1549	489	1767	599	1745	10897	23005	814	4828	5323	7152
mir-107b	mir-103	31	54	60	25	45	73	93	72	29	145	47	106	115	58	48	56	158	72	113	300	16	57	38	100
mir-10a	mir-10	4780	11664	6223	6905	4493	5820	19	28	10	116	33	33	707	2028	251	879	410	1115	35	95	4	19	47	31
mir-10b	mir-10	11587	25213	13865	14921	8773	10846	316	196	104	1242	180	356	6542	18306	3102	16991	2569	6651	351	1016	39	258	306	431
mir-10c	mir-10	16121	30996	19238	19491	22833	21652	323	588	505	887	607	827	5101	16044	3154	15133	2294	8967	5873	15005	742	4851	6911	4719
mir-10d	mir-10	1312	3216	1673	1744	1127	1379	468	218	141	549	226	317	459	206	255	346	817	404	345	899	64	213	248	303
mir-122	mir-122	402	853	241	349	371	307	736	445	181	1238	513	775	1232	1546	1030	6054	1205	1347	474456	1742041	72784	357783	595044	213477
mir-124a	mir-124	325344	513723	494843	337162	94125	274535	14418	4371	1645	2144	5503	5685	1302	1065	744	997	1724	803	744	1758	142	398	582	468
mir-124b	mir-124	52	145	50	63	66	82	57	49	28	144	42	110	80	67	43	66	152	85	97	213	7	50	52	74
mir-125a	mir-125	32679	64152	20111	32409	73349	93490	107864	41338	22015	39004	31197	27473	12034	16228	2153	11159	3494	7091	1448	3387	123	1005	1036	948
mir-125b	mir-125	294286	697539	189472	331763	703094	748306	408844	171497	108256	145544	157807	137550	59541	95969	11854	63008	20475	38239	13636	35614	1824	11929	13382	10458
mir-125c	mir-125	200	309	118	132	443	597	257	187	80	593	188	414	459	227	284	304	519	315	280	489	26	202	121	216
mir-126a	mir-126	114259	235654	160667	115722	184518	167645	19537	8538	7609	9528	9104	17039	36447	57717	9107	40029	11773	25786	41032	133341	4827	32069	46627	30703
mir-126b	mir-126	181	413	217	148	273	254	131	58	33	314	46	131	153	240	69	143	207	114	124	259	8	98	134	102
mir-128	mir-128	521682	1234975	712543	586528	803410	777447	52962	37773	25836	18898	42855	26853	13567	17900	3822	16655	4892	6795	8357	35290	1593	8168	12522	7563
mir-129a	mir-129	20812	35423	11538	19791	40871	50832	37143	11396	5539	9716	11345	13711	582	268	326	399	897	411	398	849	37	201	307	278
mir-129b	mir-129	147	160	133	63	133	167	28	20	17	66	19	72	101	46	90	70	145	108	48	214	12	23	62	42
mir-1306	mir-1306	395	485	326	351	570	734	485	399	261	1463	289	714	295	228	125	323	432	370	844	1385	73	388	342	526
mir-130a	mir-130	1302	2672	2100	872	1500	2384	199	131	69	674	296	1886	295	136	157	251	396	283	294	752	26	156	212	167
mir-130b	mir-130	1479	3116	1422	1394	2415	2379	2430	4097	3067	4836	4228	3263	1965	1299	398	2885	955	1689	5987	20784	2773	5754	10887	5770
mir-130c	mir-130	33356	80887	49195	26096	44528	51654	25966	13428	8691	7650	12412	13591	11860	21830	3429	12270	3074	7400	8665	35308	808	6692	8515	6461
mir-132a	mir-132	17291	42717	22016	18018	25922	32366	22878	20018	21238	24910	25331	22112	749	533	306	491	892	754	7598	14982	557	1617	1331	5261
mir-132b	mir-132	78	178	103	65	139	213	142	107	76	523	112	366	255	94	105	149	333	180	434	844	33	134	102	419
mir-133a	mir-133	2287	4828	2279	2129	4413	3741	170	123	37	411	83	122	2921	9822	1065	5434	1039	3269	202	518	25	126	143	316
mir-133b	mir-133	16	25	30	15	27	28	27	27	19	79	37	33	90	31	28	59	112	60	39	103	11	32	34	52
mir-133c	mir-133	100	232	97	69	493	251	96	82	51	382	99	154	158	49	65	99	133	106	135	296	19	74	80	142
mir-135a	mir-135	51617	155424	92475	52944	72796	70589	15162	9146	4071	4483	8712	10007	1137	652	313	300	692	347	494	1098	51	301	291	331
mir-135b	mir-135	124812	352787	177801	112477	150162	140650	23219	10727	4033	4551	9350	11130	2146	412	415	361	830	338	512	1373	36	429	366	417
mir-135c	mir-135	50664	149241	67397	54816	65549	54436	14648	4453	3723	5680	7974	8085	14812	19670	2275	11624	3543	7848	1508	6328	299	2282	3463	1962
mir-137	mir-137	21104	42074	38883	18070	19571	17825	11152	8177	6187	4703	10060	6517	620	563	343	696	740	515	545	1068	69	343	1237	390
mir-138	mir-138	75638	185964	98870	72752	97085	127527	10936	7163	6154	5249	9567	7881	766	1478	342	1089	610	783	1000	3814	115	991	1487	1121
mir-1388	mir-1388	1275	3308	1524	1078	2243	2229	518	393	267	620	235	322	1038	2258	395	1185	508	898	2408	9672	271	1881	1835	1284
mir-139	mir-139	27278	103527	40916	33842	59163	56956	21551	11614	10331	12661	15969	11893	4670	5392	947	5492	1694	5799	6868	24290	1103	5710	8948	5277
mir-140	mir-140	3281	8079	5554	4890	9627	10485	1874	1230	725	2316	1010	1414	3305	7603	1053	5656	1311	3746	1300	4286	192	1193	1352	1153
mir-141	mir-8	21	54	16	13	23	43	1576	749	212	493	345	177	131	136	56	101	154	76	95	263	6	48	1275	44
mir-142a	mir-142	2250	4708	3959	2241	4097	2940	963	1044	906	1537	1024	1660	4842	7050	1319	5589	1522	2062	10838	34321	1335	5176	6864	13143
mir-142b	mir-142	6	8	6	2	5	7	4	6	0	10	3	7	17	17	16	21	53	23	16	30	3	6	6	11
mir-143	mir-143	5592	9955	7992	4629	8299	7106	1243	833	464	1393	622	843	48621	113086	14846	89396	8129	16391	1904	6709	127	2276	3364	842
mir-144	mir-144	4308	8867	9814	4983	14114	5576	2132	3189	1065	3983	3465	3542	1506	1962	1162	3233	984	1063	5572	16283	824	7698	15693	8852
mir-145	mir-145	11641	19949	12565	11190	19380	24268	2620	1395	987	1764	1286	2715	77430	209744	27252	150029	25803	122348	4178	11096	649	5132	7511	4730
mir-146a	mir-146	1248	3428	2818	1506	2551	1701	898	678	376	485	455	580	5052	7513	2039	6630	1376	939	3843	25824	598	4174	5683	2504
mir-146b	mir-146	18	33	23	10	17	27	8	13	6	190	9	14	98	35	66	76	167	68	32	137	3	11	20	34
mir-147b	mir-147	13	50	26	14	21	34	17	19	8	133	21	35	76	26	43	44	118	67	36	87	6	18	14	36
mir-148	mir-148	6258	18731	9891	6168	10843	8382	29538	30287	24242	18719	27979	22201	11177	22784	5091	21482	3559	8796	15801	75460	3845	19986	29239	15822
mir-150	mir-150	4594	12316	3656	6771	18131	15915	2308	1207	1158	2060	1611	3013	1684	2055	530	3151	850	3735	7611	17549	737	4362	7643	6217
mir-152	mir-148	9584	27379	16315	9682	14000	11909	12570	14786	10226	8003	13700	10964	9162	18880	3043	11720	2305	5414	13450	69348	2363	14305	21436	12509
mir-153a	mir-153	39092	93572	61927	31012	84484	44372	30723	11001	6932	5364	22143	29511	262	206	136	190	312	188	153	273	27	129	142	133
mir-153b	mir-153	34990	94889	62201	35780	41842	49120	23082	9723	6879	4581	14378	16174	466	282	253	345	686	322	291	695	40	189	185	220
mir-153c	mir-153	493	781	967	381	767	776	352	548	304	663	340	523	399	268	272	332	565	392	8980	11557	950	2766	1913	9191
mir-155	mir-155	866	1399	833	415	679	951	159	345	234	439	282	299	510	607	350	736	389	464	3373	8522	313	1435	1663	2017
mir-15a	mir-15	14489	29778	21081	13935	16310	20769	5699	4741	2783	3550	2865	2704	5886	11736	1460	4860	2214	2445	5756	18436	483	3236	5154	2901
mir-15b	mir-15	4721	12759	5311	6108	9224	9310	4688	4757	3151	4247	3838	2578	10293	19829	2770	13758	4019	5252	3520	13907	551	3602	4059	2895
mir-15c	mir-15	38	100	77	46	96	77	70	51	21	121	54	98	104	60	71	97	204	113	154	363	15	69	125	123
mir-16a	mir-15	22273	59022	35043	19575	30651	31861	13660	10131	6552	5903	8437	8750	7902	16268	2399	15493	2563	13194	7919	31685	1804	8344	17106	6971
mir-16b	mir-15	174492	482399	228198	199465	207417	231380	67188	38266	24043	24341	31121	31550	17715	54278	6295	25571	5325	36200	28255	97860	4188	25334	41271	21023
mir-16c	mir-15	1153	1384	362	705	1298	1428	844	409	193	1130	469	616	541	537	274	475	806	1144	1489	2783	116	685	797	831
mir-17	mir-17	31995	87277	46486	32505	42914	46860	19701	16391	11070	12738	8401	11846	18426	31489	4480	24678	5773	13316	10196	43598	1998	10336	16003	8339
mir-1788	mir-1788	152	280	259	188	369	442	531	528	319	709	349	643	401	266	348	719	479	396	2063	5280	429	785	763	4122
mir-181a	mir-181	103921	303691	78149	110876	164521	193780	22927	9927	5092	6722	8916	10734	6645	17831	1709	9700	3112	4792	9556	34167	1007	6045	9467	5413
mir-181b	mir-181	33173	90224	34710	40590	57788	46455	5342	2742	1323	2354	2394	2371	3202	7417	1004	3454	1801	1436	5602	18951	746	4341	6394	3381
mir-181c	mir-181	1056	1919	1295	829	1141	1205	156	74	23	236	68	104	303	667	110	271	245	216	311	970	42	298	314	218
mir-182	mir-182	1423	4885	2028	2032	5758	3717	20454	16613	12065	9096	13744	12762	451	670	221	500	1783	610	1097	2409	122	701	664	770
mir-183	mir-183	1721	6403	2102	2365	7311	4515	20193	14973	10267	10982	13181	12354	387	211	207	309	616	464	314	831	42	246	269	384
mir-184	mir-184	254	657	340	261	359	517	222	133	58	534	122	372	560	385	236	292	705	461	293	890	25	186	364	299
mir-187	mir-187	21853	47612	22458	20709	44168	44231	5768	2882	2561	2930	2325	2667	796	554	286	871	760	710	925	1400	59	311	407	383
mir-18a	mir-18	12837	37938	12712	9671	8894	17502	2948	2217	1281	1925	267	2183	2334	6907	790	3085	936	5844	4941	20356	708	4340	6253	2853
mir-18b	mir-18	66	91	51	38	69	88	66	37	25	237	33	51	123	88	64	82	176	114	95	240	8	42	110	61
mir-18c	mir-18	1020	2857	928	678	1272	1277	168	108	74	312	61	186	606	771	251	422	611	730	520	1896	69	344	364	315
mir-190a	mir-190	8947	24101	16026	9409	12379	8263	4180	3914	2038	1520	3763	2828	2708	6177	1130	3668	1110	1927	1545	7100	225	1802	3370	1605
mir-190b	mir-190	59	130	87	45	79	87	131	103	85	297	131	143	212	120	132	184	414	158	117	450	14	92	172	126
mir-192	mir-192	201	699	336	196	355	603	344	233	150	657	241	396	1071	4276	2846	1663	857	495	6958	31104	709	3421	4267	1966
mir-193a	mir-193	603	966	504	360	984	723	259	242	131	1024	243	566	1481	1434	400	981	870	877	1398	2868	133	590	587	1147
mir-193b	mir-193	388	165	105	136	47	179	208	197	123	213	80	366	133	174	58	121	173	215	796	1658	45	210	101	237
mir-194a	mir-194	1062	2295	949	1186	2767	2345	456	240	248	765	359	781	487	627	456	844	595	548	2117	5439	182	841	747	961
mir-194b	mir-194	32	57	45	13	49	56	85	68	46	327	61	81	125	54	58	91	184	115	107	256	9	54	54	70
mir-196a	mir-196	430	464	400	518	556	570	568	561	1236	1128	496	1008	2114	13950	845	5185	1269	5077	2884	7908	396	1080	642	2206
mir-196b	mir-196	35	84	59	38	69	80	93	52	38	348	73	127	198	95	101	105	273	145	154	340	17	108	67	137
mir-196c	mir-196	7	37	19	14	17	34	5	14	4	32	11	11	76	16	51	37	125	34	22	107	4	8	24	31
mir-196d	mir-196	10	17	20	8	11	19	12	6	9	91	11	7	175	436	77	282	143	96	24	71	2	17	24	18
mir-199a	mir-199	13407	35493	16397	13844	35934	30126	6451	4939	2554	6135	4290	8638	84425	214953	24871	129203	24760	81784	42596	127389	7287	36182	54074	35851
mir-199b	mir-199	7	15	11	3	16	11	4	8	2	18	2	6	56	25	44	46	124	40	14	49	1	6	11	22
mir-19a	mir-19	26596	65668	48535	25922	29521	27319	11166	10651	6973	3741	7681	5401	34620	81458	12393	42029	11192	7423	5849	40741	1299	8091	12627	5945
mir-19b	mir-19	59113	140708	95061	53061	60703	59227	26836	20840	10871	8713	15950	11560	47174	103892	17596	58804	17917	14922	13161	80330	2420	16395	24101	12818
mir-19c	mir-19	833	2009	889	671	854	976	265	231	126	255	179	386	2709	2905	597	1501	850	564	2012	4697	115	526	786	1898
mir-19d	mir-19	10381	21521	15812	10201	12034	12855	5511	5263	4670	5373	4744	5872	12847	23809	3825	14333	4410	4957	44962	112947	7211	19811	16444	54800
mir-200a	mir-8	392	2596	1004	885	1070	1845	54082	74212	48819	43971	47116	22428	5544	9757	4313	18203	2150	1503	3505	16649	749	5401	7202	3899
mir-200b	mir-200	342	1876	734	779	803	1419	33009	43585	32591	25086	28636	16178	2852	4260	1620	7843	1283	1234	3344	14204	518	4138	5328	3454
mir-200c	mir-200	14	51	21	9	21	22	982	42	17	136	73	31	93	44	61	73	178	37	24	75	8	16	58	26
mir-202	mir-202	390	643	194	290	292	168	108	217	118	290	251	188	269574	639262	48519	328425	64146	147193	309	673	23	159	311	138
mir-203a	mir-203	1549	6805	6711	2765	2409	11347	1519	431	373	1218	472	949	6738	8966	719	1516	1961	6540	1495	8093	289	2118	5687	3114
mir-203b	mir-203	102	248	159	70	100	258	85	54	27	334	79	109	319	236	140	177	307	298	147	471	18	101	174	203
mir-203c	mir-203	15	28	19	9	32	43	5	16	6	160	10	19	80	28	57	57	136	47	45	92	3	39	14	44
mir-204a	mir-204	28501	75386	23205	28176	57567	76503	23266	7259	5410	10312	7149	6349	5647	10761	1045	4488	1708	2749	3737	8143	190	902	1101	2996
mir-204b	mir-204	19	46	14	11	38	40	53	21	27	95	23	72	59	23	30	49	89	57	30	76	1	15	9	26
mir-205	mir-205	823	1659	902	1075	1250	5357	5348	4874	3785	4711	3888	4301	4540	2674	671	1800	1784	3283	1732	4616	120	1055	1545	2563
mir-206	mir-206	549	1131	631	554	6796	3320	332	146	81	298	199	388	521	235	291	381	840	672	311	1095	59	197	373	1000
mir-20a	mir-20	25466	76943	41274	28144	27633	27644	6526	8314	5438	4383	4710	5839	18675	28440	2674	25075	4165	9435	11126	46754	2048	12861	20360	9565
mir-20b	mir-20	630	1799	802	656	1086	1308	138	98	48	423	72	208	656	632	219	517	395	438	207	705	31	163	194	174
mir-21	mir-21	28370	52807	33833	31079	33940	45962	37391	26184	24105	21386	26584	18779	13156	23235	4736	24684	5473	12982	14040	18844	1306	11602	16371	8933
mir-210	mir-210	35235	62211	35298	30312	32247	46446	20062	13203	4432	9184	6481	7970	21545	51885	10899	38558	4264	9460	50552	109302	5597	33716	38656	22595
mir-212	mir-212	9038	22895	10183	9287	14466	11254	9106	7998	7789	5430	9034	8295	224	207	168	160	429	169	118	257	15	91	85	160
mir-214	mir-214	1515	4206	1143	1648	4631	4016	2461	1734	1141	1260	1357	2852	11004	40042	3123	20401	3740	15115	2445	5952	322	1552	2112	1406
mir-216a	mir-216	6265	10533	8069	6284	5290	4886	435	556	305	563	602	620	449	429	252	1239	389	231	169	768	27	204	393	225
mir-216b	mir-216	11796	25169	16412	4054	6478	10714	1060	508	444	676	690	534	847	1309	635	2809	637	219	157	270	41	190	236	190
mir-217	mir-217	7974	12194	9969	7110	7141	5960	621	800	599	1103	877	1006	831	479	513	1540	916	657	452	1356	57	310	437	415
mir-2184	mir-2184	404	1033	819	525	946	750	144	112	63	175	101	163	1343	3327	666	1875	643	604	287	1117	27	328	379	226
mir-2185	mir-2185	199	429	120	110	214	267	159	87	50	334	80	190	194	170	57	96	219	151	417	851	23	107	126	166
mir-2186	mir-2186	62	173	89	49	63	81	22	30	24	360	32	45	164	79	106	138	285	126	172	537	28	114	214	364
mir-2187	mir-2187	383	717	599	226	315	411	62	45	41	201	69	62	319	745	157	494	279	172	193	405	33	128	141	118
mir-2188	mir-2188	34211	79315	41311	35427	54423	47578	4543	3926	1687	7966	6743	9631	2372	8034	971	2845	1259	3407	3734	10660	949	9050	17366	9870
mir-2189	mir-2189	113	118	77	42	33	67	63	109	66	87	45	58	153	96	118	176	266	113	91	302	10	36	45	56
mir-218a	mir-218	34160	74165	47506	27701	60617	53725	55139	30103	23523	22245	6836	21358	5874	16524	2280	8879	2147	5666	1564	4856	205	1483	1732	1059
mir-218b	mir-218	5489	7031	5973	3831	6583	5821	2485	571	459	931	171	1195	570	5711	399	2784	440	1761	172	436	25	101	122	181
mir-219	mir-219	4531	7747	4610	3147	4271	4463	630	737	1286	1257	386	1630	1106	520	449	1032	1242	947	1027	1173	94	472	562	608
mir-2191	mir-2191	30	59	71	26	51	52	37	25	20	148	14	75	142	75	85	102	292	112	88	224	7	44	84	88
mir-2192	mir-2192	47	142	82	38	45	72	46	30	24	141	39	72	328	148	232	242	560	203	107	305	29	75	85	94
mir-2193	mir-2193	45	78	46	22	31	49	24	24	11	165	16	35	205	61	108	109	302	128	71	243	6	43	37	86
mir-2194	mir-2194	10	37	26	5	15	19	9	15	10	437	17	34	200	74	144	120	301	86	31	180	6	36	28	59
mir-2195	mir-2195	76	132	80	66	128	116	63	42	35	1194	33	66	197	78	96	164	236	127	163	403	14	93	87	160
mir-2196	mir-2196	26	40	26	16	38	38	113	65	23	232	70	81	185	70	119	106	220	106	100	240	10	53	63	73
mir-2197	mir-2197	40	82	56	36	39	32	42	21	14	224	27	41	150	94	84	104	210	94	72	212	5	31	46	54
mir-2198	mir-2198	286	467	414	421	897	1045	440	822	952	1209	512	1148	641	315	166	476	425	728	9133	18361	1152	2695	2160	10254
mir-221	mir-221	76909	116441	102724	89970	113560	135750	15936	3854	3924	4393	9569	6251	2972	1583	1044	4337	1532	1302	5904	30565	582	3766	9347	3721
mir-222a	mir-222	28910	48401	28430	20751	34139	48554	8953	2296	1827	2630	4344	2741	3663	5981	1080	3889	2114	1084	4030	15903	365	2296	3392	2154
mir-222b	mir-222	43	90	43	22	40	58	140	75	20	171	72	106	132	73	74	92	205	103	107	253	14	75	51	97
mir-223	mir-223	16022	46629	29455	16146	28308	22934	3936	1760	1289	3392	2242	3863	7428	19991	2711	9369	2150	10406	10808	73653	970	9884	16481	8892
mir-22a	mir-22	41001	67654	43088	35601	60794	56390	30031	17102	16096	12756	19108	13343	35386	43374	8439	39625	7258	11822	52268	192909	6259	34170	59771	40083
mir-22b	mir-22	4987	10189	6744	5151	7095	7698	1352	825	681	1381	1101	978	779	1038	344	1369	554	611	875	2158	103	724	905	736
mir-23a	mir-23	7081	18790	8806	8760	17410	13220	20696	17644	13281	15672	16971	15339	14612	38249	6059	36091	5532	15467	3758	13648	468	3999	4619	3627
mir-23b	mir-23	18771	45937	19600	23346	45631	38871	22670	15896	10849	12841	12054	10328	8017	22337	2577	11257	3787	5828	4696	15364	554	4375	5409	3702
mir-24a	mir-24	13228	26341	17887	16408	30797	30677	15279	8517	8061	10911	9774	10308	7705	21573	3627	13833	3739	9209	17879	34521	2234	6718	5298	19080
mir-24b	mir-24	1116	2453	1166	1322	3599	3133	1208	570	319	661	533	723	852	1824	476	1683	462	710	608	2162	50	371	279	604
mir-24c	mir-24	25	29	34	21	20	21	18	18	11	130	7	27	91	41	77	58	155	70	31	90	8	25	26	31
mir-25	mir-25	2023	4580	2494	2084	4161	4499	3513	2238	1419	3160	2069	2185	2713	3817	695	3057	1668	1721	1407	4518	212	1242	1779	1173
mir-26a	mir-26	131030	296743	231097	133133	195691	191350	64220	37253	26046	23266	37490	28222	34077	66911	9107	63198	10339	21192	25764	112920	5653	31736	57532	22684
mir-26b	mir-26	9254	17946	10649	8703	14579	12453	9460	6550	4551	4221	5352	3047	11410	18506	2042	13016	2883	1947	4244	22253	898	4590	6830	2552
mir-27a	mir-27	2954	6063	3525	3213	4363	3682	2704	2768	1660	1711	1547	1061	3148	6691	892	3589	959	783	1044	5003	140	1201	1376	753
mir-27b	mir-27	3745	5757	3788	1278	6600	5069	3575	2691	2027	1876	1856	1019	2151	3987	559	2410	590	486	712	3207	122	142	937	495
mir-27c	mir-27	1285	2797	2090	871	2248	1703	8188	8584	7104	6127	6163	2932	11747	21331	2898	19875	925	1709	756	3587	151	725	1003	644
mir-27d	mir-27	1869	3763	2087	1562	2799	2482	1419	1148	749	1264	919	960	1368	2340	459	1352	721	617	765	2168	93	499	540	500
mir-27e	mir-27	1178	1780	1057	1013	2669	1581	1257	902	628	620	738	551	1030	1021	259	1363	474	413	512	1748	68	470	453	426
mir-29a	mir-29	68405	150115	103292	67471	115618	101333	20383	15072	10975	10972	18343	22463	3411	3885	2270	7217	2280	6242	14750	35196	1726	8279	10866	15074
mir-29b	mir-29	30233	61035	51650	32070	51505	47184	8039	5114	3862	5458	5517	6165	1964	1364	1082	2653	1517	1559	2493	9153	393	3098	5025	3255
mir-29c	mir-29	43	57	61	29	31	48	12	14	4	27	13	22	68	20	28	37	83	38	30	62	4	19	20	22
mir-301a	mir-301	23864	55832	33267	20715	29504	36485	5447	2674	1566	2027	2204	2208	3990	10264	1514	4159	2107	2981	3443	12977	456	2896	4366	2190
mir-301b	mir-301	128	310	201	110	172	200	24	24	18	233	14	42	105	92	57	93	226	107	102	280	4	58	74	64
mir-301c	mir-301	42039	109070	54042	32879	51947	58513	10949	5202	2864	3290	3317	3776	6472	18966	2018	5979	2058	5983	11587	46175	1349	7849	11258	5912
mir-30a	mir-30	129	198	132	69	179	309	225	161	108	455	160	321	276	176	129	163	281	189	235	402	17	132	151	150
mir-30b	mir-30	10473	24889	16514	9833	12006	11972	8346	7809	4597	6095	5215	3160	7184	12890	2044	8754	2291	1653	5078	18256	722	4174	6801	3492
mir-30c	mir-30	22843	53281	31326	23420	30127	27014	14812	12427	7156	6331	8195	4344	12724	35515	4753	27220	3151	3081	12716	65563	2551	15164	25193	10147
mir-30d	mir-30	10815	25871	12014	10142	16242	15815	18624	11212	8873	8274	10037	6960	5540	12221	1655	7345	1905	2135	4458	20173	603	4273	5261	3257
mir-30e	mir-30	31325	69101	52097	29028	43241	34598	14514	13490	9804	5648	9863	7191	23674	53629	10614	39677	6325	5441	13404	69670	2863	17362	27554	10443
mir-31	mir-31	1101	2333	1706	1398	2318	2359	146	30	38	137	61	93	204	1637	136	379	291	584	102	286	12	44	160	77
mir-33	mir-33	817	1382	802	559	743	806	439	556	267	268	243	305	1291	1892	253	1011	360	520	1640	6142	130	790	1048	529
mir-338	mir-338	266275	387739	292025	188278	361052	297827	7143	5279	3858	3783	6010	5799	11421	31979	5042	15852	4986	6470	24275	64011	4086	11546	12373	36198
mir-34a	mir-34	110385	330849	137656	129813	186338	210947	1640	742	901	4579	799	1004	1130	3197	554	1870	619	2459	10962	40081	3140	12469	48876	16674
mir-34b	mir-34	21	48	20	20	90	34	37	20	9	352	16	56	99	55	73	85	204	78	107	159	6	50	45	65
mir-34c	mir-34	1056	2398	1801	1262	2078	2093	481	1687	1374	1016	1104	1733	502	259	144	664	350	729	9765	21712	823	1976	1407	7720
mir-3618	mir-3618	753	2358	1422	894	1154	882	197	122	89	63	155	149	161	232	76	161	105	108	139	631	25	143	253	125
mir-363	mir-363	50	91	74	43	65	82	94	82	44	184	56	106	305	132	237	226	503	183	135	324	22	79	78	116
mir-365	mir-365	4439	10160	6262	4336	8561	5998	1240	658	554	878	1841	3340	5400	8221	957	6319	1057	3187	783	3156	88	1286	1937	1295
mir-375	mir-375	228	505	343	971	376	418	300757	286436	246171	186127	278644	164438	562	311	290	1181	637	403	921	2701	117	405	469	778
mir-3906	mir-3906	17	55	42	19	20	29	23	20	14	90	14	21	152	58	110	99	236	88	32	168	10	16	40	48
mir-429a	mir-429	56	351	205	164	180	288	12546	13105	11383	10246	10872	5888	1367	2274	802	3980	689	239	651	3372	133	987	1036	729
mir-429b	mir-8	6	40	26	9	6	16	22	10	17	141	11	8	90	34	67	75	163	77	36	107	5	14	25	53
mir-430a	mir-430	272	456	297	273	295	279	188	128	90	702	145	349	688	402	359	536	938	385	490	1132	46	400	524	496
mir-430b	mir-430	111	208	108	86	142	148	133	107	69	325	89	168	462	181	235	301	642	279	187	508	33	160	147	306
mir-430c	mir-430	100	174	104	40	95	89	47	21	11	117	34	53	331	108	177	200	556	171	137	341	20	63	75	132
mir-430d	mir-430	39	86	50	50	69	56	149	57	36	110	74	135	134	65	57	87	139	108	98	245	14	77	69	101
mir-430i	mir-430i	4	0	0	2	4	5	1	2	0	6	0	0	6	2	3	8	17	10	5	8	0	2	3	1
mir-449	mir-449	4350	9191	5697	4795	10223	7141	1124	436	448	2654	3046	12883	66	60	35	49	111	83	61	293	10	35	28	45
mir-451	mir-451	56438	118478	129427	62111	232887	94202	23861	19337	6947	29462	42147	60199	6117	11520	6950	19613	7776	12513	34249	84361	2947	73031	128782	80000
mir-454a	mir-454	1175	2368	1982	1034	1275	1187	722	306	229	366	360	508	536	894	240	619	415	698	716	2046	50	319	658	343
mir-454b	mir-454	380	1045	844	657	1169	1178	195	89	89	211	198	191	384	296	176	399	377	367	183	686	42	253	291	257
mir-455a	mir-455	1329	4624	1748	2077	4865	5245	5531	3778	3412	6144	3756	3397	5555	9482	1578	6172	2762	4317	1761	4014	209	1180	1287	968
mir-455b	mir-455	29	48	41	22	28	45	51	29	24	208	47	62	97	72	62	70	194	103	70	142	11	44	33	79
mir-456	mir-456	11125	23219	9898	10447	16149	20851	1949	668	563	629	870	789	332	1093	158	812	242	361	361	1251	43	302	587	298
mir-457a	mir-15	505	1068	733	897	1309	1681	840	1052	1327	1991	946	2113	551	389	169	716	470	1047	5299	13547	708	2132	2703	4680
mir-457b	mir-15	52	133	55	59	78	79	39	43	15	111	39	75	135	79	74	109	259	144	134	253	15	75	60	108
mir-458	mir-458	16110	49618	22862	12176	22922	30016	2861	453	266	724	1036	1259	500	332	222	274	471	339	577	1296	63	257	523	422
mir-459	mir-459	59	129	86	39	113	131	211	129	81	704	143	300	369	139	174	188	500	232	214	453	18	144	144	163
mir-460	mir-460	710	1427	836	602	1009	1239	2249	1700	780	1277	642	875	673	979	304	644	665	406	1288	2765	126	375	304	686
mir-461	mir-461	25	109	39	22	43	81	31	31	20	143	51	66	130	59	73	103	196	75	60	152	8	53	45	74
mir-462	mir-462	5116	15702	6870	6134	10063	9399	18980	8189	8959	9373	20071	15777	4362	11750	1305	5795	1261	6571	5238	18944	772	5259	7212	4850
mir-489	mir-489	5337	16551	6493	6440	10234	11495	2290	1213	979	2092	851	1337	2305	5763	743	2725	1125	3006	1765	3034	130	679	869	801
mir-499	mir-499	157	595	284	210	347	259	625	264	212	609	295	394	324	628	179	309	451	214	162	331	17	108	108	120
mir-551	mir-551	259	609	202	280	521	451	330	283	262	622	218	422	273	136	120	264	275	251	743	1943	41	463	632	411
mir-7132	mir-7132	2584	7270	2531	2324	3831	4133	980	454	284	383	332	651	1485	3365	553	2118	566	1389	2518	9353	206	1456	1778	1417
mir-7133	mir-7133	32	98	65	40	57	79	32	20	11	106	47	53	212	114	119	145	372	141	138	361	10	100	127	115
mir-7145	mir-7145	14	48	30	16	32	43	44	21	27	139	50	55	263	107	164	166	422	165	114	325	19	69	58	116
mir-7146	mir-7146	69	71	51	28	30	36	57	41	21	278	67	105	227	116	168	185	329	119	83	213	15	82	88	118
mir-7147	mir-7147	100	74	47	50	90	125	232	167	100	788	131	343	167	79	48	159	162	221	181	304	12	119	87	122
mir-7148	mir-7148	19	21	14	12	18	11	8	19	11	56	12	11	53	24	32	41	105	46	24	60	5	10	29	22
mir-7149	mir-7149	17	30	32	6	25	14	26	9	14	63	18	28	80	45	41	60	146	60	42	109	0	36	23	43
mir-722	mir-722	104	231	144	89	148	137	162	142	92	218	119	123	364	169	265	315	557	205	278	1564	46	462	372	250
mir-723	mir-723	34557	86907	52359	32573	40450	35659	1543	720	696	670	1478	1773	1485	3248	529	1350	639	1458	107	238	16	76	100	87
mir-724	mir-724	7346	22552	7905	9449	14476	8439	916	310	195	403	740	579	256	170	120	227	370	186	185	644	38	139	118	211
mir-725	mir-725	288	522	578	322	314	1166	306	407	176	361	152	301	1316	1011	177	327	505	645	371	1465	76	263	588	495
mir-726	mir-726	27	68	37	20	25	33	83	51	24	451	63	87	154	56	86	129	217	74	112	208	5	78	48	80
mir-727	mir-727	980	3253	1734	1184	2752	2190	381	117	65	292	272	481	337	169	142	249	391	345	206	320	24	101	119	149
mir-728	mir-728	807	2160	1217	743	907	880	87	31	13	152	69	82	249	121	138	135	363	189	93	236	11	42	60	91
mir-729	mir-729	485	661	450	419	798	765	682	496	291	1693	465	1438	640	558	201	551	992	952	1731	2717	158	941	944	1103
mir-730	mir-460	4231	12009	3150	5612	8861	10252	1674	457	296	1099	316	890	2906	2430	753	2876	1328	857	182	552	24	119	126	206
mir-731	mir-731	1789	2824	1258	1035	1913	1710	3121	1201	1355	1476	2537	1859	1161	2967	391	1322	547	938	1438	5129	181	1082	1446	1175
mir-732	mir-732	35	59	40	19	41	32	16	14	12	152	27	29	139	58	72	80	209	65	55	145	4	38	43	37
mir-733	mir-733	518	847	635	396	759	839	204	486	431	644	364	487	572	910	170	743	423	763	1620	4905	241	1060	1495	1769
mir-734	mir-734	89	146	107	47	117	102	95	46	26	314	47	105	186	86	90	117	302	143	145	283	8	88	89	92
mir-735	mir-735	30	57	30	23	47	63	101	80	36	208	81	143	100	45	40	62	117	100	198	458	27	154	115	183
mir-736	mir-736	26	92	101	59	31	51	39	22	9	418	22	45	206	94	168	109	267	90	54	149	4	33	19	49
mir-737	mir-737	4678	8375	8016	5954	6339	4801	676	531	376	564	1218	688	1420	1853	295	983	412	248	338	2010	54	302	1181	539
mir-738	mir-738	958	1053	1210	716	1385	1783	1245	1180	978	1838	704	1717	874	637	269	959	843	977	5792	7792	991	2092	1985	9344
mir-740	mir-740	18	42	23	38	26	114	26	12	9	45	102	20	162	67	118	128	242	130	65	184	7	36	37	117
mir-7547	mir-7547	33	32	26	24	27	33	31	37	32	85	23	83	44	37	20	40	103	89	69	187	15	50	89	81
mir-7548	mir-7548	18	26	26	7	30	22	24	15	15	81	20	30	71	44	58	60	91	38	34	131	8	6	28	36
mir-7549	mir-7549	8	23	12	11	10	20	9	12	7	37	6	12	27	14	15	12	32	28	15	43	5	10	77	17
mir-7550	mir-7550	767	921	639	749	1225	1453	601	393	257	738	320	707	245	370	125	365	272	486	6520	12943	324	1441	940	3626
mir-7551	mir-7551	35	74	29	31	71	54	429	229	136	1581	399	622	273	137	64	165	164	180	199	283	78	163	143	279
mir-7552	mir-7552	513	1109	868	397	491	308	128	69	31	787	87	90	61	22	36	42	128	36	33	140	6	27	23	39
mir-7553	mir-7553	32	43	20	12	32	26	42	28	12	83	36	71	55	41	47	64	96	83	80	167	13	41	24	68
mir-7554	mir-7554	8	37	7	4	5	21	17	11	7	28	11	16	96	35	78	64	138	48	24	82	11	27	10	32
mir-7555	mir-7555	46	84	56	35	64	109	239	114	75	1594	158	327	145	75	47	139	182	123	172	272	14	94	65	80
mir-7556	mir-7556	2	11	7	3	12	12	2	3	1	25	2	1	46	18	35	33	72	31	12	29	0	4	2	13
mir-7557	mir-7557	11	31	15	9	11	21	9	11	13	40	11	36	41	18	30	29	88	44	16	71	3	17	27	33
mir-7558a	mir-7558	17	23	16	11	18	30	54	29	18	218	39	119	39	14	22	26	55	39	47	86	1	15	24	26
mir-7558b	mir-7558	17	24	30	19	37	39	13	9	7	80	12	25	28	20	15	32	50	36	46	62	5	34	41	42
mir-7559	mir-7559	5	8	11	4	8	7	18	10	4	11	7	22	30	8	21	18	49	29	18	39	0	5	6	13
mir-7560	mir-7560	22	53	19	18	31	38	59	54	21	99	37	77	97	36	38	55	117	59	86	106	3	52	24	55
mir-7561	mir-7561	10	21	11	8	18	21	17	19	8	48	14	15	55	26	28	32	80	23	30	96	2	15	20	21
mir-7562	mir-7562	14	29	17	20	12	32	6	11	7	21	7	20	67	31	47	35	131	51	34	72	0	11	14	30
mir-7563a	mir-7563	22	59	44	31	48	44	21	17	15	83	7	23	62	44	43	45	116	76	281	455	19	69	62	141
mir-7563b	mir-7563	22	41	20	20	38	31	15	9	13	83	13	19	66	30	27	69	106	52	53	133	2	27	19	30
mir-7563c	mir-7563	18	33	29	11	21	21	22	20	8	71	18	48	69	19	22	42	104	44	53	126	1	23	24	30
mir-7564	mir-7564	10	24	22	6	12	19	9	10	6	46	11	35	52	35	52	48	123	50	27	62	3	14	24	25
mir-7565	mir-7565	30	37	23	8	47	39	28	32	18	153	12	47	41	35	41	48	78	55	73	118	5	38	31	43
mir-7566	mir-7566	12	33	15	11	16	23	89	44	22	211	41	102	93	28	27	43	100	66	80	135	12	55	40	60
mir-7567	mir-7567	26	51	27	21	48	41	272	122	70	407	173	356	164	56	31	71	137	110	118	183	10	103	55	98
mir-7568	mir-7568	16	50	22	10	39	29	28	9	5	23	7	17	43	23	34	36	60	34	25	118	5	12	20	29
mir-7569	mir-7569	10	41	28	4	24	16	11	5	9	71	7	21	121	67	119	129	182	85	38	107	2	25	22	58
mir-7570	mir-7570	64	143	74	63	144	125	169	205	191	310	204	218	197	84	53	131	122	134	314	1035	96	229	380	346
mir-7571	mir-7571	80	90	61	53	48	49	86	55	34	427	86	161	83	87	49	72	121	68	97	210	7	71	70	118
mir-7572	mir-7572	52	107	65	60	52	69	39	20	18	37	26	52	57	37	36	57	103	68	81	130	10	45	29	66
mir-7573	mir-7573	14	25	20	21	21	28	12	10	7	48	5	10	69	18	36	52	77	50	37	96	6	18	9	18
mir-7574	mir-7574	76	134	110	52	112	87	23	22	9	78	10	39	86	42	32	66	109	58	111	292	12	43	81	84
mir-7575	mir-7575	5	15	12	2	4	10	1	2	4	40	1	3	29	10	16	23	63	25	16	36	2	6	8	17
mir-7576	mir-7576	11	48	21	15	52	47	22	13	7	68	15	27	40	13	23	16	57	28	21	84	0	9	18	43
mir-7577	mir-7577	7	19	16	4	18	20	17	13	8	223	19	44	52	45	32	49	53	33	31	62	6	31	18	33
mir-7641	mir-7641	827	1166	1054	741	1014	1007	2993	2821	1154	4172	2651	2858	1894	2153	675	1365	968	1172	2578	5808	274	1497	1531	1825
mir-7788	mir-7788	17	43	15	12	16	14	3	4	4	12	4	5	105	50	65	53	181	52	41	94	3	18	16	40
mir-7789	mir-7789	27	30	32	19	37	41	57	40	16	49	27	67	93	35	48	61	111	64	46	107	3	37	37	38
mir-7790	mir-7790	12	41	45	21	41	31	44	27	15	99	27	68	90	38	59	58	161	79	58	134	7	36	27	53
mir-7791	mir-7791	24	29	35	9	100	33	38	28	28	151	26	61	121	84	69	70	180	70	43	103	5	30	27	50
mir-7792	mir-7792	23	55	39	25	30	32	38	36	14	73	28	42	76	72	67	96	159	99	108	331	5	34	92	32
mir-7793	mir-7793	120	54	68	57	118	103	26	18	6	167	16	32	72	56	64	61	127	83	310	532	16	109	181	162
mir-7794	mir-7794	36	56	59	22	42	47	16	8	8	71	6	12	85	37	44	59	164	83	106	239	6	55	42	52
mir-7795	mir-7795	13	34	34	29	33	33	44	48	27	511	31	113	96	64	57	89	140	96	101	239	21	103	60	88
mir-7796	mir-7796	18	37	15	13	50	30	43	17	14	92	90	54	80	37	46	61	109	50	70	182	3	36	48	58
mir-7a	mir-7	100513	187926	146841	71909	101464	110636	630437	423619	238024	213958	277564	136133	1476	3362	860	4035	1432	3366	27399	56790	1518	5556	5849	25362
mir-7b	mir-7	31	155	66	32	53	53	74	71	31	208	46	102	171	84	94	125	265	154	113	275	12	84	65	97
mir-92a	mir-25	3748	8227	4688	4119	7791	9278	9581	6554	4704	8678	5667	5793	4869	5561	1183	7127	2191	3783	2310	7833	280	1778	3022	1981
mir-92b	mir-25	341	572	589	475	787	955	1060	894	732	2617	760	1416	593	366	209	578	695	619	2434	4753	236	640	665	1533
mir-93	mir-17	3417	10844	6049	4566	4449	258	933	1669	1001	887	1167	1147	3337	5441	1005	5051	959	1846	2844	11013	608	3348	7305	2535
mir-96	mir-96	700	1964	1046	802	2353	1357	8637	6330	4412	4207	5678	5476	581	248	361	406	725	343	275	746	41	169	238	301
mir-99	mir-99	201767	401676	195589	212259	316545	445986	85734	42108	28115	38862	35771	40966	8968	19048	3493	14794	4809	15719	4852	7798	702	3621	4767	3516
mir-9a	mir-9	269346	799445	552781	371222	441370	418688	21446	4799	3310	4324	15286	7656	1048	1690	614	884	1473	725	592	1448	117	321	682	473
mir-9b	mir-9	233	725	463	234	467	670	254	280	179	425	99	373	215	149	52	155	204	185	429	552	15	167	105	187

## Sheet: Development
			Low				High				Low-Low			Low-High			High-Low	High-High
miRNA	miRNA family	zygote	cleavage	late blastula	early somite	hatch	cleavage	late blastula	early somite	hatch	stage4	stage8	stage11	stage4	stage8	stage11	stage8	stage8	stage11
let-7a	Let-7	1584	1901	1704	3976	1654	1506	2105	3903	2944	4041	7646	16631	3011	3303	12524	2826	1994	13038
let-7b	Let-7	243	340	358	817	213	285	433	767	211	79	172	923	111	141	760	63	77	709
let-7c	Let-7	602	750	331	3157	1064	602	897	3203	1595	1649	4933	6297	1622	1863	7688	2025	1276	4715
let-7d	Let-7	82	161	151	245	236	156	189	260	507	551	2265	4703	525	1207	4187	717	644	4436
let-7e	Let-7	533	789	629	989	703	589	699	1162	1049	1575	3723	10446	1313	2215	9407	1653	1660	8196
let-7f	Let-7	40	93	61	202	114	78	91	127	81	409	1542	7496	294	669	6320	468	467	6381
let-7g	Let-7	397	492	334	2545	1783	392	598	1166	1632	8319	25239	55218	6315	12861	47589	9710	10532	47168
let-7h	Let-7	163	252	238	687	318	216	260	576	238	1096	2053	17220	555	1492	12579	1214	953	10379
let-7i	Let-7	304	594	460	899	336	441	461	932	383	697	2517	5619	357	1320	3808	839	445	4918
let-7j	let-7	728	804	772	1478	870	764	865	1087	840	2091	6990	19667	1488	3181	13587	2346	2281	15339
mir-1	mir-1	401	796	576	7329	22282	573	787	3394	16626	54073	157340	167993	46111	50540	163420	57733	38890	226081
mir-100	mir-10	722	949	1101	6172	12592	825	1455	4474	23317	41344	62938	77170	22307	16238	64762	22287	18076	49142
mir-101a	mir-101	116	132	114	265	860	131	230	262	586	1754	3585	2298	947	1369	2386	1717	1310	4513
mir-101b	mir-101	272	457	639	4236	1251	369	630	2392	1617	3107	6133	5681	3315	1974	5038	2657	1807	6191
mir-103	mir-103	526	565	376	2808	17031	452	497	1940	36596	71498	104923	123109	48179	41361	114721	55208	52718	93245
mir-106a	mir-17	66	86	61	112	34	79	87	187	59	385	127	151	53	37	176	205	47	139
mir-107a	mir-103	277	369	358	6706	1616	332	404	4737	1106	504	243	1456	1171	179	931	226	97	519
mir-107b	mir-103	167	302	199	430	109	219	290	415	141	11	7	12	57	8	18	3	5	8
mir-10a	mir-10	19	22	45	15032	4975	23	64	5998	5674	17587	22526	10928	8990	5946	7309	7868	5837	8109
mir-10b	mir-10	429	548	405	101257	34666	542	721	47578	40183	147855	236320	140177	77729	59374	88291	70287	51860	112440
mir-10c	mir-10	478	981	786	22524	9795	992	895	16374	21591	33980	52795	46092	26269	21425	44850	23010	21151	37909
mir-10d	mir-10	589	757	531	37481	12749	612	600	18270	20045	36943	65101	34260	24470	10961	22671	19685	12320	23885
mir-122	mir-122	1194	1466	993	2981	9312	1276	1443	2134	17171	30506	56773	76850	22778	16851	43169	19127	14234	30149
mir-124a	mir-124	593	1018	941	36197	128873	791	1175	14260	107717	151991	286166	241716	81048	141036	137954	57622	137101	262744
mir-124b	mir-124	140	201	124	254	71	153	422	263	89	100	201	28	262	65	72	66	127	10
mir-125a	mir-125	823	1066	691	2328	9406	807	1116	2047	42142	24331	43223	62220	31128	18572	54455	29760	13298	36346
mir-125b	mir-125	2560	2955	2311	6574	37444	2521	3291	5515	94878	101476	170204	224629	87314	67307	127957	97572	61578	151271
mir-125c	mir-125	601	758	627	1081	360	654	783	1361	530	1609	4078	638	1010	409	1402	469	232	3892
mir-126a	mir-126	316	441	418	12408	7265	325	617	6603	10261	33527	70229	96003	18313	19249	70584	23292	22175	68244
mir-126b	mir-126	243	232	141	408	121	159	210	322	196	314	404	428	120	177	249	154	202	214
mir-128	mir-128	979	1101	865	11374	19825	969	1153	5270	27009	84394	136909	165787	71974	69690	114984	74207	59191	117408
mir-129a	mir-129	301	511	862	2478	3642	419	1269	1708	4653	10263	15779	13727	10174	10612	17550	10949	7405	17014
mir-129b	mir-129	30	70	381	577	38	70	810	571	52	34	50	45	109	3	54	48	20	37
mir-1306	mir-1306	940	751	633	1845	568	646	870	1826	1057	946	152	152	327	57	204	92	56	113
mir-130a	mir-130	145	174	556	1571	255	151	401	1485	221	1653	2132	481	7015	1381	380	5262	1316	281
mir-130b	mir-130	80883	33274	39994	66329	40698	34367	29291	53746	48041	20540	41066	30269	103189	17891	83525	45401	5512	32834
mir-130c	mir-130	380	430	525	104188	44239	371	545	57345	58074	143081	286918	196215	109735	68175	200431	103423	86805	144509
mir-132a	mir-132	1584	1069	1076	2307	2075	952	1159	2237	2409	5329	7465	5640	4423	3576	6678	4559	3691	5605
mir-132b	mir-132	335	426	319	622	201	300	420	720	238	102	100	30	148	50	68	23	60	17
mir-133a	mir-133	110	214	256	9299	8005	218	291	4386	12616	20428	49468	57754	18989	15109	51554	16155	10414	72814
mir-133b	mir-133	75	46	55	125	33	60	86	184	21	105	523	52	57	21	70	61	27	95
mir-133c	mir-133	272	314	367	8890	4744	347	432	4719	5412	8929	32129	25386	12885	8910	37453	9499	7066	40515
mir-135a	mir-135	141	260	177	861	2257	159	237	734	2270	7824	15494	17205	6291	7337	20795	8543	10076	17638
mir-135b	mir-135	366	434	322	3169	12590	347	344	1383	16638	31108	51513	56259	18021	19588	42190	25009	27710	38289
mir-135c	mir-135	164	218	226	502	5613	221	294	451	4834	15609	24997	23870	11817	10984	22690	15186	12823	19379
mir-137	mir-137	928	1067	1070	1841	2816	883	1185	1757	2547	5269	8205	6351	3646	3628	6116	4009	3650	7435
mir-138	mir-138	638	806	484	1641	12476	615	653	1176	17434	39901	55744	63047	35388	31355	61765	35480	17402	46066
mir-1388	mir-1388	125	130	151	1890	462	151	227	1242	482	214	487	600	545	237	797	289	150	710
mir-139	mir-139	221	235	158	1530	4028	178	241	843	7549	18754	27684	24274	14370	10376	18059	12290	9756	14541
mir-140	mir-140	260	443	482	5008	17178	380	651	2481	30055	63390	125316	128788	59749	43686	119739	61759	41416	96462
mir-141	mir-8	67	123	206	3321	1166	97	165	698	768	2057	4604	6703	549	6807	1110	1773	659	1783
mir-142a	mir-142	970	1270	1122	2434	653	1054	1551	2299	711	1281	1899	2507	819	660	2170	691	568	3369
mir-142b	mir-142	10	14	6	111	6	11	5	17	3	12	5	0	4	2	1	1	1	2
mir-143	mir-143	614	658	498	725	2804	654	638	886	4697	9354	24767	29672	2117	10582	6833	2145	7753	29808
mir-144	mir-144	222	282	252	518	244	233	313	435	544	1204	2499	3789	808	986	4546	1013	808	5751
mir-145	mir-145	506	817	499	1112	4119	487	661	933	10290	15827	33701	37338	11014	14285	35735	9904	8528	32190
mir-146a	mir-146	84	160	238	339	228	125	222	364	311	1918	7602	19905	1759	2288	9374	2448	2258	13945
mir-146b	mir-146	4	14	12	17	3	13	18	17	5	33	20	0	45	3	7	48	4	1
mir-147	mir-147	18	35	39	37	1	28	56	56	8	49	36	2	39	9	3	57	6	1
mir-148	mir-148	409	540	552	12787	9872	597	806	6161	9101	17085	51062	43819	17547	11854	55746	16704	14308	50278
mir-150	mir-150	640	742	476	878	384	614	602	1079	924	690	1714	5632	1485	1086	10077	762	537	4208
mir-152	mir-148	165	219	543	6984	3654	208	498	3879	3183	6477	18277	16096	6237	5039	20815	6313	5498	21824
mir-153a	mir-153	219	419	369	6574	4711	342	461	3099	5876	18021	26908	30679	10765	12236	20613	13282	16442	21330
mir-153b	mir-153	584	584	549	1416	1756	603	1107	1651	2363	5824	7596	5826	4400	4036	8984	5626	4863	5262
mir-153c	mir-153	519	606	437	1936	417	467	860	1686	284	305	278	94	244	64	245	83	88	239
mir-155	mir-155	1325	1335	1704	3775	413	1372	1249	3248	227	140	253	148	166	84	132	100	83	185
mir-15a	mir-15	672	898	640	5637	2059	634	705	3047	1592	3655	10302	12730	2430	3895	10268	3981	2907	14562
mir-15b	mir-15	487	664	754	12603	2112	565	1201	7168	3178	5234	10905	10648	4682	3905	9229	4390	3623	12092
mir-15c	mir-15	109	299	153	271	93	161	162	273	116	30	43	21	160	15	49	22	11	21
mir-16a	mir-15	564	651	1094	28329	7293	714	1448	16234	10876	19177	39527	40983	28591	16736	60991	23990	14894	31508
mir-16b	mir-15	384	485	566	46018	13533	563	836	29596	20265	42533	86168	81187	36620	26911	85542	38976	30673	60862
mir-16c	mir-15	420	569	568	10140	1087	437	769	8154	550	236	385	185	277	78	196	114	101	111
mir-17	mir-17	224	258	2305	75888	31691	268	1959	43023	38395	93496	176800	156768	82315	57226	151358	82417	59776	124316
mir-1788	mir-1788	672	798	490	2979	780	635	758	2016	923	1610	4885	2966	1090	1566	3646	1162	1210	2973
mir-18	mir-17	8	6	29	15	8	6	32	31	6	10	1	1	7	4	2	7	3	4
mir-181a	mir-181	1044	1600	1226	86163	87241	1385	1767	28917	180867	278632	387057	447813	185297	181977	281258	224404	168098	282125
mir-181b	mir-181	1228	1716	1507	29447	38391	1388	1753	15929	84282	97730	131901	152636	72373	69133	101763	85820	66083	110636
mir-181c	mir-181	68	153	221	1740	3295	145	194	663	5988	2868	2854	1971	1895	856	1460	1480	821	1387
mir-182	mir-182	134	307	271	3873	10771	173	554	2223	25472	30130	37430	32772	23217	13430	27901	24043	18428	23497
mir-183	mir-183	417	590	655	3164	12249	568	897	2094	27058	30519	42521	37301	27306	16374	37790	25578	21490	32039
mir-184	mir-184	324	566	276	8505	3854	330	356	6421	11979	11412	31843	28318	11575	8046	26262	7848	6953	23371
mir-187	mir-187	999	1255	1334	2693	1371	929	1162	2217	2356	1666	2673	2852	1668	1055	1768	1311	966	1546
mir-18a	mir-17	207	335	699	48121	9586	331	948	26893	8366	19165	49782	34357	24698	15593	55971	19790	19771	47493
mir-18b	mir-17	75	95	116	505	109	79	486	391	207	203	329	223	204	136	144	192	86	189
mir-18c	mir-17	180	330	392	64699	14785	262	466	24911	12546	18136	29603	11797	20561	6871	14104	14664	9801	10735
mir-190a	mir-190	72	100	89	1287	1015	80	114	807	769	1555	4266	3477	1313	1750	4156	1572	1605	5358
mir-190b	mir-190	157	226	174	321	1900	209	188	291	1632	2872	3873	3586	2021	1591	2639	2331	2187	4750
mir-192	mir-192	264	306	237	959	23095	307	444	557	42443	183348	368030	401023	114589	76812	316879	99423	79700	252052
mir-193a	mir-193	528	538	558	2607	653	494	761	1854	493	710	1746	1603	770	444	1994	632	369	2027
mir-193b	mir-193	37	58	65	1938	290	55	119	2271	128	60	103	60	84	23	72	62	26	44
mir-194a	mir-194	4289	2764	2736	4018	2556	2623	3640	3137	4010	9950	18268	23088	6174	4950	14071	5986	3483	18680
mir-194b	mir-194	125	160	136	217	77	141	167	247	90	61	113	15	46	9	22	114	43	39
mir-196a	mir-196	733	807	647	20745	6072	633	843	13625	7090	9758	23652	20088	8699	3992	17890	8051	4178	17950
mir-196b	mir-196	158	170	202	423	107	204	303	436	136	63	98	47	117	40	54	26	28	45
mir-196c	mir-196	0	0	0	6	0	0	0	10	0	2	21	2	58	2	13	1	0	0
mir-196d	mir-196	1	8	5	567	66	5	45	290	29	168	329	220	99	78	115	100	70	192
mir-199a	mir-199	1737	1739	1374	18613	50760	1510	1823	8699	71672	138834	371849	532235	115149	145627	390685	140995	112693	471457
mir-199b	mir-199	0	0	0	0	0	1	0	0	0	16	3	0	1	1	0	5	4	0
mir-19a	mir-19	244	465	1102	58614	33004	409	1324	30239	20632	51955	94766	82475	30123	31841	61596	33896	31331	89382
mir-19b	mir-19	1022	1592	3082	97685	43555	1447	3241	54340	39534	88999	149241	119506	59857	60328	121585	67286	65198	140426
mir-19c	mir-19	352	457	372	25693	12913	398	481	11535	11027	17424	21730	8298	10719	10988	8008	8532	8313	8958
mir-19d	mir-19	717	1108	1501	32656	9366	854	1741	17195	11145	20038	37214	34906	13822	12636	28873	14446	13499	31097
mir-200a	mir-8	370	427	818	11390	14891	368	1059	6408	19820	38845	79209	89253	24633	28251	62984	26954	22436	91191
mir-200b	mir-8	151	280	521	7195	6816	241	584	3851	5822	16291	33210	38691	9602	11925	10690	13213	8186	31541
mir-200c	mir-8	0	0	19	3	5	0	120	1	1	16	29	11	33	33	83	10	120	20
mir-202	mir-202	106	86	121	222	111	137	197	184	87	7291	3095	703	2696	4969	274	7177	4351	478
mir-203a	mir-203	353	382	1749	210637	70045	433	809	101906	114983	191717	422409	405541	116416	98126	269811	131457	119066	203708
mir-203b	mir-203	115	135	756	15280	920	119	324	6556	1121	2696	6660	4358	1809	1170	3308	2042	1823	2836
mir-203c	mir-203	12	43	37	55	11	34	44	80	4	4	5	11	17	1	10	1	1	11
mir-204a	mir-204	1925	1962	847	26086	48695	1445	1017	13647	147318	138354	154316	126481	89049	59934	72152	64134	52355	71192
mir-204b	mir-204	86	163	90	122	53	83	124	167	108	44	46	48	135	39	47	30	27	15
mir-205	mir-205	433	484	1323	53405	13362	436	1695	34257	34130	31008	112418	88241	24088	31118	87728	24707	26862	99573
mir-206	mir-206	192	251	191	165686	124704	213	317	75668	146518	257585	727997	827385	235656	116217	662607	194747	94193	478053
mir-20a	mir-17	276	392	2234	102310	16853	297	1505	50135	11687	33404	69881	59145	34209	25031	76507	34554	25585	68136
mir-20b	mir-17	109	147	173	31655	6176	183	226	21280	8857	10932	16272	7011	10067	4699	8527	8616	6688	8096
mir-21	mir-21	610	887	827	8143	8273	877	1445	5691	13852	10960	70650	119105	28697	15943	81929	28956	20159	52665
mir-210	mir-210	4399	2582	2493	3556	797	2042	2116	2329	1369	6425	31662	65096	8220	11930	49069	7488	9341	40807
mir-212	mir-212	102	175	140	449	577	106	309	586	548	1835	3510	3043	2072	1529	2959	1819	1815	3739
mir-214	mir-214	186	189	163	2058	12986	186	223	1272	51140	56062	111325	148386	43327	40692	105090	38570	35044	98521
mir-216a	mir-216	202	266	194	645	1211	269	279	350	1123	2069	4542	4318	2033	1930	3068	2168	1959	5676
mir-216b	mir-216	65	61	148	424	3259	87	220	419	1539	1923	10805	6665	4219	4403	6674	5020	4069	9774
mir-217	mir-217	263	354	282	2566	1328	406	504	1544	1911	5023	8610	8220	5678	3735	7497	4359	2462	6925
mir-2184	mir-2184	64	169	90	217	134	68	126	263	279	2709	1281	1198	340	282	1220	405	329	1938
mir-2185	mir-2185	224	286	197	2077	591	231	285	1491	178	160	155	81	236	141	85	70	46	42
mir-2186	mir-2186	37	67	59	479	62	113	84	217	94	56	46	39	387	29	244	52	23	83
mir-2187	mir-2187	58	67	75	616	87	74	84	435	50	47	88	124	55	38	72	34	34	65
mir-2188	mir-2188	395	413	296	3503	10041	384	415	1205	23908	28639	55185	63010	26287	34200	51029	32345	26182	41325
mir-2189	mir-2189	18	24	112	171	83	31	109	177	118	352	404	146	271	103	273	151	219	94
mir-218a	mir-218	349	443	1015	14595	39098	442	913	6736	66154	116181	174766	118434	79122	43629	55557	75752	60647	73232
mir-218b	mir-218	177	492	253	935	23994	328	370	579	39588	45923	77922	31073	38549	13677	23639	31204	20470	19157
mir-219	mir-219	512	791	1686	4972	1621	643	2093	4173	1288	1187	1574	541	1406	633	642	705	683	674
mir-2191	mir-2191	96	116	101	174	52	105	217	177	197	33	29	8	26	18	15	31	4	1
mir-2192	mir-2192	49	121	132	320	65	76	159	210	99	2045	2515	48	1113	221	59	843	283	142
mir-2193	mir-2193	16	26	31	55	18	40	45	21	13	45	56	24	45	24	32	29	12	25
mir-2194	mir-2194	33	13	10	12	3	9	61	33	8	61	34	5	30	15	7	32	15	21
mir-2195	mir-2195	68	75	137	175	67	90	120	211	44	6	30	14	30	28	22	7	5	24
mir-2196	mir-2196	134	150	163	264	86	196	347	297	151	15	11	11	64	8	33	23	5	5
mir-2197	mir-2197	63	68	50	131	53	59	158	87	300	47	83	39	78	27	118	33	14	465
mir-2198	mir-2198	110	129	146	630	229	103	207	856	172	62	172	88	190	59	161	84	28	57
mir-221	mir-221	205	380	374	11585	11361	399	446	3949	25306	56736	79023	77105	30742	36591	37085	29471	26448	46921
mir-222a	mir-222	427	525	489	9924	12411	761	582	3795	20529	35000	49454	50672	19090	22039	25510	19798	15979	34933
mir-222b	mir-222	251	317	208	401	138	400	292	520	198	149	77	67	202	55	255	101	64	38
mir-223	mir-223	266	232	189	1839	999	174	265	830	1969	3360	9254	13717	2877	2574	17551	3524	3321	8952
mir-22a	mir-22	605	750	541	7781	16104	700	786	4277	28257	65067	126774	113681	47099	54201	111543	50934	38939	128045
mir-22b	mir-22	298	407	335	2219	543	310	406	1582	559	1450	2700	3688	780	1038	2635	1190	1180	3007
mir-23a	mir-23	1395	1394	1087	3834	5310	1245	1449	2863	13196	14646	33752	42558	15572	11865	49234	14431	11001	46033
mir-23b	mir-23	385	536	430	2515	4946	489	650	1415	12048	17692	39491	36194	15242	12614	33370	14819	10215	33831
mir-24a	mir-24	1668	1716	1916	4300	2301	1975	2612	3790	3761	8580	13073	22855	8647	3576	26745	6773	7113	22862
mir-24b	mir-24	36	54	62	98	813	47	67	92	2025	2608	2355	10231	2055	1116	10772	1763	2422	9361
mir-24c	mir-24	5	15	18	16	2	36	80	16	48	12	7	24	3	9	23	8	7	6
mir-25	mir-25	1022	1879	1295	8904	6856	1508	1583	4658	17123	19589	31051	30353	11493	9464	12825	10717	9187	16575
mir-26a	mir-26	979	1245	1328	20048	40258	1119	1741	10734	55989	114660	231237	187610	115169	97275	231869	116788	90186	184153
mir-26b	mir-26	67	156	124	1696	4632	90	181	936	5045	11714	25398	26203	10037	10572	21719	11323	8836	22784
mir-27a	mir-27	229	210	268	769	2276	218	366	846	2356	8016	32721	24023	5455	7109	15861	7940	4635	18151
mir-27b	mir-27	21	29	27	257	2833	17	54	221	4132	7672	2560	18499	5472	7469	11661	6425	4828	14816
mir-27c	mir-27	391	656	561	890	3979	592	669	902	4818	12578	20057	33503	7409	12591	18851	9546	6879	27046
mir-27d	mir-27	909	1317	868	1833	1039	1059	1334	1697	1092	1860	4301	4779	1508	990	3338	1362	807	3497
mir-27e	mir-27	151	240	167	546	1160	169	247	448	1450	3304	8983	12969	3137	2994	10734	3498	2522	10034
mir-29a	mir-29	434	647	624	2843	1885	526	985	2168	2921	12643	26106	20279	8801	6854	24357	13489	11045	23307
mir-29b	mir-29	846	1255	886	2259	1143	1045	1245	2243	1442	3741	8531	6218	3121	2791	8561	3191	3257	8781
mir-29c	mir-29	5	47	28	40	3	30	32	10	5	0	0	0	0	1	2	0	0	0
mir-301a	mir-301	155	267	371	30261	9332	176	461	14213	13754	29549	51084	38808	13254	17882	28382	17100	16076	25506
mir-301b	mir-301	51	77	81	295	87	66	96	230	175	272	597	491	272	344	451	184	211	349
mir-301c	mir-301	33	53	236	124494	40286	48	313	56072	63829	144841	292224	167787	113053	90829	181832	99753	101582	142780
mir-30a	mir-30	350	598	483	776	308	538	603	931	225	233	365	86	293	392	246	476	165	124
mir-30b	mir-30	421	558	323	2086	2167	417	971	1444	2861	7663	15375	13782	4588	7947	12317	5753	5074	15183
mir-30c	mir-30	598	853	496	4911	11003	632	708	2292	16794	36179	57281	51836	20960	29084	30016	22842	18691	41990
mir-30d	mir-30	431	472	544	4717	5204	415	679	2565	9025	24246	30332	26328	13924	12811	20259	13849	17232	21953
mir-30e	mir-30	90	119	299	10712	11623	133	362	4930	12181	23414	44862	38331	20367	20551	34592	15435	15804	43521
mir-31	mir-31	14	33	26	42	65	31	13	28	157	323	529	681	217	181	643	187	188	389
mir-33	mir-33	1	1	11	1472	229	3	15	640	123	375	1032	993	437	284	973	353	258	909
mir-338	mir-338	587	918	675	1676	8717	690	1005	1396	10665	31561	74926	81511	24569	33055	88124	28751	27671	89304
mir-34a	mir-34	46	48	197	16271	9135	33	150	7787	15515	19081	28507	24776	13448	11099	23308	13159	11137	16781
mir-34b	mir-34	148	202	179	267	53	159	302	225	75	16	10	7	52	9	154	13	6	11
mir-34c	mir-34	144	140	186	882	246	128	333	700	186	215	382	383	300	119	385	218	74	178
mir-3618	mir-3618	0	10	2	114	36	4	9	88	39	99	230	261	124	76	237	102	83	365
mir-363	mir-363	274	213	201	657	423	167	237	503	486	440	681	295	436	220	223	252	301	277
mir-365	mir-365	205	328	231	1032	1142	295	336	899	1394	3381	10140	8863	3910	3473	10718	3844	2741	11695
mir-375	mir-375	309	573	616	2957	1764	480	459	1603	2494	2246	2164	3246	2086	1508	7814	2126	1565	2688
mir-3906	mir-3906	34	40	31	66	19	36	67	78	5	493	51	7	25	21	13	4	13	3
mir-429a	mir-8	56	58	85	3080	6139	68	75	1183	5268	11627	25481	27894	5771	9364	17589	8053	7915	27723
mir-429b	mir-8	2	13	11	38	8	11	23	36	9	1	5	1	13	5	7	4	3	0
mir-430a	mir-430	392	496	9804	31277	1147	461	11909	17976	1109	1440	1213	1333	1044	687	490	767	532	881
mir-430b	mir-430	184	353	192718	47335	2963	388	54788	14047	2197	741	887	552	834	174	652	296	229	534
mir-430c	mir-430	113	193	17097	53926	1154	183	67126	33969	1083	256	254	70	318	57	251	128	79	95
mir-430d	mir-430	231	408	291	410	114	293	351	565	105	34	81	14	69	32	56	22	31	7
mir-430i	mir-430i	0	0	1	9	0	0	0	9	0	4	3	0	2	4	0	1	0	0
mir-449	mir-449	70	71	64	1808	254	73	87	1396	502	435	1132	1094	634	494	1442	479	500	1202
mir-451	mir-451	103	123	73	191	153	80	274	185	433	1598	6475	13498	700	3880	28638	2801	4027	32364
mir-454a	mir-454	212	393	326	4859	1262	301	397	1812	2891	3386	5449	3579	2878	2196	4137	1940	1825	4099
mir-454b	mir-454	20	40	45	394	175	92	40	319	442	897	1659	848	764	490	1885	542	616	910
mir-455a	mir-455	330	535	525	3352	3654	356	748	1842	7436	7873	17558	20143	9069	7672	22182	8532	6753	23355
mir-455b	mir-455	102	164	101	242	74	119	133	290	70	4	25	17	86	8	45	6	11	20
mir-456	mir-456	55	70	60	1348	2026	35	67	823	4608	7288	11438	10764	5151	5529	8004	4800	4225	7202
mir-457a	mir-15	301	280	379	1516	480	296	505	1260	724	80	150	77	382	83	164	67	116	91
mir-457b	mir-15	41	81	129	306	71	63	160	325	46	44	23	6	29	42	5	36	17	8
mir-458	mir-458	1124	1053	961	1910	1850	1046	1116	1532	2357	7015	12329	15717	5821	5068	13267	5383	3645	8904
mir-459	mir-459	483	622	523	645	1126	472	649	696	1155	4796	11079	11965	3142	4293	6201	2860	2825	11824
mir-460	mir-460	738	1024	609	1226	854	821	1010	1267	1597	1918	4559	8294	1559	1897	6453	1765	1605	7290
mir-461	mir-461	77	107	80	136	77	109	144	171	45	37	34	22	77	12	21	14	6	2
mir-462	mir-462	135	136	141	616	293	133	184	470	375	999	3563	11096	846	807	6275	803	789	15721
mir-489	mir-489	260	389	398	4033	1534	379	390	4392	2491	2834	4192	3726	2732	2149	4135	3023	2091	3335
mir-499	mir-499	288	396	342	1803	5193	327	392	932	3851	7103	13380	9862	3981	4825	5836	5244	3731	13330
mir-551	mir-551	66	100	167	801	403	87	313	659	663	918	1586	2855	870	549	2438	609	701	2530
mir-7132	mir-7132	52	111	95	585	207	68	127	321	371	556	1742	3668	564	505	3653	714	531	2616
mir-7133	mir-7133	16	30	60	89	18	26	72	99	10	40	24	23	37	9	32	16	20	21
mir-7145	mir-7145	65	130	110	185	37	90	123	177	33	13	108	4	32	16	14	8	10	8
mir-7146	mir-7146	111	411	215	395	133	220	290	361	164	203	258	124	179	114	83	102	107	131
mir-7147	mir-7147	663	761	691	1097	330	585	904	1282	339	56	149	27	160	11	81	22	19	24
mir-7148	mir-7148	1	0	0	1	0	0	2	3	0	6	3	83	21	38	70	1	2	17
mir-7149	mir-7149	46	94	72	32	31	35	55	103	35	52	22	372	182	49	159	25	45	185
mir-722	mir-722	70	179	182	207	84	150	197	223	62	163	694	369	126	85	180	121	108	177
mir-723	mir-723	37	78	68	145	1590	60	110	126	1393	3768	8474	6140	4518	4759	11484	4498	4825	9952
mir-724	mir-724	245	387	364	542	1225	341	573	631	1379	3172	4546	5182	3128	2817	4886	3465	2656	2560
mir-725	mir-725	388	558	751	8953	951	481	688	3059	1031	1367	5655	3001	896	1592	3438	1206	1103	5115
mir-726	mir-726	187	317	243	266	126	232	323	307	190	45	21	9	134	18	44	11	16	11
mir-727	mir-727	468	526	298	481	322	367	503	708	820	450	624	732	518	262	622	343	288	647
mir-728	mir-728	24	39	32	36	96	16	41	62	86	309	361	339	218	149	215	179	143	357
mir-729	mir-729	3978	4145	3219	5441	1426	3362	4322	5855	1267	303	384	148	522	250	575	132	94	113
mir-730	mir-460	493	586	576	1102	549	444	640	1100	1087	2340	4047	4800	1742	1668	2937	1975	1716	2777
mir-731	mir-731	72	153	120	254	112	117	167	265	448	2213	1854	4269	1079	810	1696	1039	483	5189
mir-732	mir-732	28	42	34	32	19	36	45	53	159	968	484	25	56	8	15	214	15	4
mir-733	mir-733	40	63	202	2617	294	53	220	1834	223	365	636	419	709	196	572	409	170	404
mir-734	mir-734	161	257	193	273	125	209	206	379	102	46	64	24	83	15	13	27	54	23
mir-735	mir-735	263	362	266	595	162	315	383	459	462	96	67	44	175	19	26	11	19	94
mir-736	mir-736	12	53	31	44	52	40	35	63	40	177	202	218	230	179	71	79	154	72
mir-737	mir-737	14	39	38	78	142	39	31	68	132	1000	759	758	313	437	304	272	662	919
mir-738	mir-738	2285	2411	2373	5591	1365	1915	2312	5974	2285	477	589	333	1455	178	448	347	176	357
mir-740	mir-740	9	11	10	35	7	21	19	43	17	164	499	7	70	54	76	125	101	83
mir-7547	mir-7547	79	152	130	211	83	101	164	241	38	73	33	5	60	17	11	20	30	3
mir-7548	mir-7548	10	9	16	17	4	14	7	19	19	0	32	1	10	5	1	7	4	5
mir-7549	mir-7549	0	1	0	1	0	3	1	2	0	65	67	0	30	12	0	12	23	0
mir-7550	mir-7550	207	241	683	3456	763	275	1181	2625	1627	778	1703	1173	621	376	3729	710	134	967
mir-7551	mir-7551	1922	1907	1074	1094	642	1391	1324	1343	1239	1096	1270	54	1103	419	175	8610	404	95
mir-7552	mir-7552	28	58	42	59	62	40	44	52	39	82	100	151	47	30	80	57	34	134
mir-7553	mir-7553	109	133	72	232	48	92	122	100	58	78	35	9	28	14	22	28	10	8
mir-7554	mir-7554	7	16	21	22	5	14	24	18	7	0	9	4	9	1	9	3	3	3
mir-7555	mir-7555	596	652	474	463	204	469	506	581	439	361	115	26	117	27	49	103	31	9
mir-7556	mir-7556	0	0	0	0	0	0	0	0	61	11	21	0	3	0	0	0	1	0
mir-7557	mir-7557	18	20	39	56	15	34	39	68	3	2	8	2	19	11	3	8	8	2
mir-7558a	mir-7558	201	225	148	250	79	212	233	222	754	178	705	7	522	308	20	350	5	32
mir-7558b	mir-7558	25	63	38	22	19	48	35	63	14	7	2	5	15	9	22	4	4	2
mir-7559	mir-7559	21	37	24	51	11	32	46	62	23	14	28	0	16	3	1	9	0	4
mir-7560	mir-7560	142	119	137	207	91	97	159	232	42	66	107	15	90	29	20	131	28	5
mir-7561	mir-7561	42	39	27	64	18	41	38	36	3	1	0	0	5	0	2	0	1	2
mir-7562	mir-7562	6	10	6	43	14	10	11	59	66	5	6	5	10	11	10	9	0	4
mir-7563a	mir-7563	28	23	41	29	20	42	49	66	21	58	17	5	26	16	2	22	5	1
mir-7563b	mir-7563	9	31	11	32	4	15	18	21	5	61	24	0	9	0	0	6	0	1
mir-7563c	mir-7563	30	39	40	52	17	32	49	81	9	64	31	4	19	26	1	29	33	1
mir-7564	mir-7564	27	53	46	76	26	39	48	100	5	4	1	2	21	5	5	0	1	5
mir-7565	mir-7565	39	102	61	128	49	81	97	126	34	6	2	6	4	0	10	0	4	7
mir-7566	mir-7566	203	277	217	316	120	248	267	317	189	5	19	16	32	7	26	7	6	3
mir-7567	mir-7567	636	977	541	696	294	781	722	764	773	15	22	37	115	20	140	20	12	44
mir-7568	mir-7568	1	1	6	30	8	3	10	26	23	9	20	18	14	13	20	5	7	21
mir-7569	mir-7569	18	34	54	88	22	63	80	69	9	24	20	8	11	9	14	170	2	17
mir-7570	mir-7570	96	215	109	175	76	140	151	235	134	9	21	13	28	8	10	5	7	4
mir-7571	mir-7571	233	369	285	488	181	378	437	530	172	27	27	10	65	31	58	13	8	6
mir-7572	mir-7572	68	102	65	492	42	83	83	366	36	13	48	145	22	8	10	4	4	8
mir-7573	mir-7573	5	7	10	9	5	10	15	11	6	6	22	5	33	12	58	14	3	85
mir-7574	mir-7574	52	70	35	184	60	60	67	144	69	14	53	15	44	4	31	13	11	110
mir-7576	mir-7576	4	7	5	13	6	5	5	13	20	3	16	12	9	6	192	4	14	7
mir-7577	mir-7577	29	36	33	46	13	50	38	56	9	26	33	9	95	8	17	10	22	6
mir-7641	mir-7641	7796	7665	5182	12018	3761	7233	8006	9938	6368	1332	1679	2720	3461	1170	3602	1247	668	1719
mir-7788	mir-7788	2	16	7	15	5	2	4	1	32	15	29	16	21	23	35	32	17	1
mir-7789	mir-7789	98	146	119	190	68	127	177	208	52	4	7	8	12	6	18	1	6	2
mir-7790	mir-7790	65	74	56	62	28	74	120	71	164	14	909	10	35	12	14	6	5	3
mir-7791	mir-7791	99	116	62	127	56	95	100	104	39	98	54	36	50	25	62	15	10	5
mir-7792	mir-7792	19	37	17	104	38	16	43	46	43	56	104	82	69	51	42	35	16	61
mir-7793	mir-7793	38	52	76	235	88	40	101	454	139	55	57	73	34	190	51	54	44	22
mir-7794	mir-7794	5	7	25	685	31	11	51	584	22	3	3	0	4	1	1	2	0	2
mir-7795	mir-7795	113	208	215	247	70	154	252	265	56	11	14	16	41	15	31	21	5	9
mir-7796	mir-7796	67	83	65	102	32	67	173	120	55	19	19	25	64	10	36	8	20	20
mir-7a	mir-7	756	854	1009	6522	18697	826	1161	3995	21445	47019	47335	55968	21603	29551	44252	30879	28874	39281
mir-7b	mir-7	198	164	149	285	124	155	245	320	58	47	93	56	81	13	39	18	19	17
mir-92a	mir-25	1095	1141	2994	33787	9300	1056	2549	18249	19849	61551	37678	36004	34962	16270	33821	16556	14376	26017
mir-92b	mir-25	2019	1798	1335	2127	812	1409	1375	2374	2101	190	442	367	642	380	337	161	136	355
mir-93	mir-93	73	178	422	18288	6114	147	255	9710	4793	11338	24057	19696	12429	10007	21143	12783	6383	20638
mir-96	mir-96	145	235	334	1027	4597	261	506	681	6395	13517	17885	15071	8297	8149	9981	8255	8842	12460
mir-99	mir-99	694	873	985	18231	29343	705	1332	7046	74857	88038	134729	129781	59577	41040	103151	60200	51220	75796
mir-9a	mir-9	328	515	522	21368	60511	409	801	5286	50187	111512	185790	177869	91669	95975	136306	118476	85096	161571
mir-9b	mir-9	53	54	73	1006	372	45	139	781	570	246	508	515	385	142	448	140	180	181

## Sheet: diff_exp_dev
miRNAs that showed difference between treatments at specific developmental stage.
all miRNA	miRNAs > 10k normalized difference	miRNAs >10k difference and count > 10k counts for each
miR-130b	miR-430b	miR-103
miR-430b	miR-206	miR-10b
miR-430c	miR-430c	miR-125b
miR-203a	miR-124	miR-130b
miR-20a	miR-204	miR-130c
miR-10b	miR-130b	miR-17
miR-10d	miR-181a	miR-181a
miR-124	miR-192	miR-18c
miR-130c	miR-203a	miR-192
miR-181a	miR-125b	miR-19a
miR-181b	miR-10b	miR-19b
miR-18a	miR-99	miR-205
miR-18c	miR-181b	miR-206
miR-199	miR-301c	miR-214
miR-19a	miR-214	miR-301c
miR-19b	miR-125a	miR-430b
miR-19c	miR-20a	miR-430c
miR-19d	miR-9	miR-7a
miR-204	miR-18c
miR-206	miR-218a
miR-301a	miR-21
miR-301c	miR-130c
miR-9	miR-205
miR-99	miR-19a
miR-16a	miR-19b
miR-17	miR-103
miR-430a	miR-218b
miR-92a	miR-7a
miR-218a	miR-16a
miR-221	miR-92a
miR-26a	miR-221
miR-128	miR-17
miR-126	miR-10d
miR-133a	miR-18a
miR-1
miR-103
miR-10c
miR-125a
miR-125b
miR-183
miR-205
miR-214
miR-2188
miR-25
miR-192
miR-140
miR-22a
miR-218b
miR-21
miR-7a
miR-196
miR-7551
miR-210
miR-194
miR-24a
miR-138
